# Supplementary material for: (E)-3-[(2-Hy­droxy­naphthalen-1-yl)methyl­idene­amino]-5-(morpholin-4-yl­meth­yl)-1,3-oxazolidin-2-one
Source: Acta Crystallogr Sect E Struct Rep Online. 2011 Jun 18;67(Pt 7):o1740. doi: 10.1107/S1600536811020368 (PMC3151765; doi:10.1107/S1600536811020368)
Supplement: Supplementary file 1 [file e-67-o1740-sup1.cif]

##############################################################################
#                                                                            #
# This CIF contains the data in a paper accepted for publication in          #
# Acta Crystallographica Section E. It conforms to the requirements of       #
# Notes for Authors for Acta Crystallographica Section E, and has been       #
# peer reviewed under the auspices of the IUCr Commission on Journals.       #
#                                                                            #
# Full details of the Crystallographic Information File format               #
# are given in the paper "The Crystallographic Information File (CIF):       #
# a New Standard Archive File for Crystallography" by S. R. Hall, F. H.      #
# Allen and I. D. Brown [Acta Cryst. (1991), A47, 655-685].                  #
#                                                                            #
# The current version of the core CIF dictionary is obtainable from          #
# ftp://ftp.iucr.org/pub/cif_core.dic.                                       #
#                                                                            #
# Software is freely available for graphical display of the structure(s)     #
# in this CIF. For information consult the CIF software page                 #
# http://www.iucr.org/resources/cif/software.                                #
#                                                                            #
# This file may be used for bona fide research purposes within the           #
# scientific community so long as proper attribution is given to the journal # 
# article from which it was obtained.                                        #
#                                                                            #
##############################################################################
data_global
_audit_creation_method     'form.cif (version 2.0)'
_journal_data_validation_number     ?
_journal_date_recd_electronic     2011-05-16
_journal_date_accepted     2011-05-27
_journal_name_full     'Acta Crystallographica, Section E'
_journal_year     2011
_journal_volume     67
_journal_issue      7
_journal_page_first     o1740
_journal_page_last     o1740
_journal_paper_category     QO
_journal_coeditor_code     SU2276
_publ_contact_author_name     'Sheng, Liang-Quan'
_publ_contact_author_address
;
      Department of Chemistry
      Fuyang Normal College
      Fuyang Anhui 236041
      People's Republic of China
;
_publ_contact_author_email     'shenglq@fync.edu.cn'
_publ_contact_author_fax     '0086-558-2595626'
_publ_contact_author_phone     '0086-558-2596599'
_publ_section_title
;\
(<i>E</i>)-3-[(2-Hydroxynaphthalen-1-yl)methylideneamino]-5-(morpholin-4-\
ylmethyl)-1,3-oxazolidin-2-one
;
loop_
    _publ_author_name
    _publ_author_address
    'Du, Na-Na'
;     Department of Chemistry
      Fuyang Normal College
      Fuyang Anhui 236041
      People's Republic of China
;
    'Xu, Hua-Jie'
;     Department of Chemistry
      Fuyang Normal College
      Fuyang Anhui 236041
      People's Republic of China
;
    'Song, Chong-Fu'
;     Department of Chemistry
      Fuyang Normal College
      Fuyang Anhui 236041
      People's Republic of China
;
    'Sheng, Liang-Quan'
;     Department of Chemistry
      Fuyang Normal College
      Fuyang Anhui 236041
      People's Republic of China
;
data_I
_audit_creation_method     SHELXL-97
_chemical_name_systematic
;
(<i>E</i>)-3-[(2-Hydroxynaphthalen-1-yl)methylideneamino]-5-
(morpholin-4-ylmethyl)-1,3-oxazolidin-2-one
;
_chemical_name_common     ?
_chemical_formula_moiety     'C19 H21 N3 O4'
_chemical_formula_sum     'C19 H21 N3 O4'
_chemical_formula_iupac     'C19 H21 N3 O4'
_chemical_formula_weight     355.39
_chemical_melting_point     ?
_symmetry_cell_setting     monoclinic
_symmetry_space_group_name_H-M     'P 21/c'
_symmetry_space_group_name_hall     '-P 2ybc'
loop_
    _symmetry_equiv_pos_site_id
    _symmetry_equiv_pos_as_xyz
    1 x,y,z
    2 -x,1/2+y,1/2-z
    3 -x,-y,-z
    4 x,1/2-y,1/2+z
_cell_length_a     10.7764(6)
_cell_length_b     12.0953(8)
_cell_length_c     26.7606(14)
_cell_angle_alpha     90.00
_cell_angle_beta     93.452(5)
_cell_angle_gamma     90.00
_cell_volume     3481.7(4)
_cell_formula_units_Z     8
_cell_measurement_reflns_used     3493
_cell_measurement_theta_min     3.3062
_cell_measurement_theta_max     69.4658
_cell_measurement_temperature     291(2)
_exptl_crystal_description     needle
_exptl_crystal_colour     colourless
_exptl_crystal_size_max     0.30
_exptl_crystal_size_mid     0.20
_exptl_crystal_size_min     0.20
_exptl_crystal_density_diffrn     1.356
_exptl_crystal_density_meas     ?
_exptl_crystal_density_method     'not measured'
_exptl_crystal_F_000     1504
_exptl_absorpt_coefficient_mu     0.794
_exptl_absorpt_correction_type     multi-scan
_exptl_absorpt_process_details
;
(CrysAlis PRO; Oxford Diffraction, 2009)
;
_exptl_absorpt_correction_T_min     0.7966
_exptl_absorpt_correction_T_max     0.8573
_exptl_special_details
;
CrysAlisPro (Oxford Diffraction, 2009).
Empirical absorption correction using spherical harmonics,
 implemented in SCALE3 ABSPACK scaling algorithm.
;
_diffrn_ambient_temperature     291(2)
_diffrn_radiation_type     CuK\a
_diffrn_radiation_wavelength     1.54184
_diffrn_radiation_source     'Enhance Ultra (Cu) X-ray Source'
_diffrn_radiation_monochromator     'mirror'
_diffrn_measurement_device_type
                            'Oxford Diffraction Xcalibur Sapphire3 Gemini ultra'
_diffrn_measurement_method     \w
_diffrn_detector_area_resol_mean     15.9149
_diffrn_reflns_number     15194
_diffrn_reflns_av_R_equivalents     0.0249
_diffrn_reflns_av_sigmaI/netI     0.0314
_diffrn_reflns_theta_min     3.31
_diffrn_reflns_theta_max     69.59
_diffrn_reflns_theta_full     69.59
_diffrn_measured_fraction_theta_max     0.979
_diffrn_measured_fraction_theta_full     0.979
_diffrn_reflns_limit_h_min     -12
_diffrn_reflns_limit_h_max     12
_diffrn_reflns_limit_k_min     -9
_diffrn_reflns_limit_k_max     14
_diffrn_reflns_limit_l_min     -30
_diffrn_reflns_limit_l_max     32
_diffrn_standards_number     ?
_diffrn_standards_interval_count     ?
_diffrn_standards_interval_time     ?
_diffrn_standards_decay_%     ?
_refine_special_details
;
Refinement of <i>F</i>^2^ against ALL reflections. The weighted <i>R</i>-factor
<i>wR</i> and goodness of fit <i>S</i> are based on <i>F</i>^2^, conventional
<i>R</i>-factors <i>R</i> are based on <i>F</i>, with <i>F</i> set to zero for
negative <i>F</i>^2^. The threshold expression of <i>F</i>^2^ >
\s(<i>F</i>^2^) is used only for calculating <i>R</i>-factors(gt) <i>etc</i>.
and is not relevant to the choice of reflections for refinement.
<i>R</i>-factors based on <i>F</i>^2^ are statistically about twice as large
as those based on <i>F</i>, and <i>R</i>- factors based on ALL data will be
even larger.
;
_reflns_number_total     6408
_reflns_number_gt     4362
_reflns_threshold_expression     I>2\s(I)
_refine_ls_structure_factor_coef     Fsqd
_refine_ls_matrix_type     full
_refine_ls_R_factor_all     0.0736
_refine_ls_R_factor_gt     0.0481
_refine_ls_wR_factor_gt     0.1221
_refine_ls_wR_factor_ref     0.1424
_refine_ls_goodness_of_fit_ref     1.030
_refine_ls_restrained_S_all     1.030
_refine_ls_number_reflns     6408
_refine_ls_number_parameters     469
_refine_ls_number_restraints     0
_refine_ls_hydrogen_treatment     constr
_refine_ls_weighting_scheme     calc
_refine_ls_weighting_details
         'calc w=1/[\s^2^(Fo^2^)+(0.0640P)^2^+0.4406P] where P=(Fo^2^+2Fc^2^)/3'
_atom_sites_solution_hydrogens     geom
_atom_sites_solution_primary     direct
_atom_sites_solution_secondary     difmap
_refine_ls_shift/su_max     0.000
_refine_ls_shift/su_mean     0.000
_refine_diff_density_max     0.311
_refine_diff_density_min     -0.175
_refine_ls_extinction_method     none
_refine_ls_extinction_coef     ?
loop_
    _atom_type_symbol
    _atom_type_description
    _atom_type_scat_dispersion_real
    _atom_type_scat_dispersion_imag
    _atom_type_scat_source
    'C' 'C' 0.0181 0.0091
                         'International Tables Vol C Tables 4.2.6.8 and 6.1.1.4'
    'H' 'H' 0.0000 0.0000
                         'International Tables Vol C Tables 4.2.6.8 and 6.1.1.4'
    'N' 'N' 0.0311 0.0180
                         'International Tables Vol C Tables 4.2.6.8 and 6.1.1.4'
    'O' 'O' 0.0492 0.0322
                         'International Tables Vol C Tables 4.2.6.8 and 6.1.1.4'
_computing_data_collection     'CrysAlis PRO (Oxford Diffraction, 2009)'
_computing_cell_refinement     'CrysAlis PRO (Oxford Diffraction, 2009)'
_computing_data_reduction     'CrysAlis PRO (Oxford Diffraction, 2009)'
_computing_structure_solution     'SHELXS97 (Sheldrick, 2008)'
_computing_structure_refinement     'SHELXL97 (Sheldrick, 2008)'
_computing_molecular_graphics     'SHELXTL (Sheldrick, 2008)'
_computing_publication_material     'SHELXL97 (Sheldrick, 2008)'
loop_
    _atom_site_type_symbol
    _atom_site_label
    _atom_site_fract_x
    _atom_site_fract_y
    _atom_site_fract_z
    _atom_site_U_iso_or_equiv
    _atom_site_thermal_displace_type
    _atom_site_calc_flag
    _atom_site_refinement_flags
    _atom_site_occupancy
    _atom_site_disorder_assembly
    _atom_site_disorder_group
    O O1 0.62286(16) 0.34555(17) 0.81506(7) 0.0786(7) Uani d . 1.000 . .
    O O2 0.20078(17) 0.21656(14) 0.70793(7) 0.0813(7) Uani d . 1.000 . .
    O O3 0.13641(18) 0.07867(14) 0.65635(8) 0.0913(8) Uani d . 1.000 . .
    O O4 -0.05112(17) 0.09323(13) 0.53191(7) 0.0750(6) Uani d . 1.000 . .
    N N1 0.39342(15) 0.36978(14) 0.75659(6) 0.0505(6) Uani d . 1.000 . .
    N N2 0.08791(18) 0.26098(15) 0.63996(8) 0.0623(7) Uani d . 1.000 . .
    N N3 0.02095(17) 0.23670(15) 0.59634(7) 0.0579(6) Uani d . 1.000 . .
    C C1 0.5528(2) 0.4447(2) 0.81593(10) 0.0772(10) Uani d . 1.000 . .
    C C2 0.4769(2) 0.4632(2) 0.76757(9) 0.0639(8) Uani d . 1.000 . .
    C C3 0.4683(2) 0.26956(19) 0.75485(9) 0.0605(8) Uani d . 1.000 . .
    C C4 0.5440(2) 0.2549(2) 0.80360(10) 0.0746(9) Uani d . 1.000 . .
    C C5 0.31806(19) 0.38797(19) 0.71005(8) 0.0543(7) Uani d . 1.000 . .
    C C6 0.1915(2) 0.33664(19) 0.70922(9) 0.0565(7) Uani d . 1.000 . .
    C C7 0.10901(19) 0.36726(18) 0.66250(8) 0.0532(7) Uani d . 1.000 . .
    C C8 0.1404(2) 0.1756(2) 0.66643(10) 0.0652(9) Uani d . 1.000 . .
    C C9 -0.03316(19) 0.31476(18) 0.57062(8) 0.0511(7) Uani d . 1.000 . .
    C C10 -0.10268(18) 0.28679(17) 0.52363(8) 0.0491(7) Uani d . 1.000 . .
    C C11 -0.1052(2) 0.17841(18) 0.50616(9) 0.0558(7) Uani d . 1.000 . .
    C C12 -0.1633(2) 0.1521(2) 0.45919(9) 0.0615(8) Uani d . 1.000 . .
    C C13 -0.2248(2) 0.2300(2) 0.43115(9) 0.0606(8) Uani d . 1.000 . .
    C C14 -0.23216(19) 0.34089(19) 0.44830(8) 0.0536(7) Uani d . 1.000 . .
    C C15 -0.3021(2) 0.4208(2) 0.42112(9) 0.0653(8) Uani d . 1.000 . .
    C C16 -0.3099(2) 0.5264(2) 0.43826(9) 0.0705(9) Uani d . 1.000 . .
    C C17 -0.2449(2) 0.5578(2) 0.48293(9) 0.0645(8) Uani d . 1.000 . .
    C C18 -0.1759(2) 0.48169(18) 0.51017(8) 0.0566(7) Uani d . 1.000 . .
    C C19 -0.16845(18) 0.37009(17) 0.49475(7) 0.0481(6) Uani d . 1.000 . .
    O O5 -0.49733(15) 0.85981(17) 0.44678(6) 0.0775(7) Uani d . 1.000 . .
    O O6 -0.11211(15) 0.71887(13) 0.57561(6) 0.0656(6) Uani d . 1.000 . .
    O O7 -0.00827(14) 0.58282(13) 0.61659(6) 0.0619(5) Uani d . 1.000 . .
    O O8 0.12904(18) 0.58845(14) 0.75372(7) 0.0786(7) Uani d . 1.000 . .
    N N4 -0.32867(16) 0.82782(15) 0.53162(7) 0.0535(6) Uani d . 1.000 . .
    N N5 -0.01269(17) 0.76087(15) 0.64712(7) 0.0573(6) Uani d . 1.000 . .
    N N6 0.05424(16) 0.73496(15) 0.69042(6) 0.0540(6) Uani d . 1.000 . .
    C C20 -0.3661(2) 0.8667(3) 0.44285(10) 0.0776(10) Uani d . 1.000 . .
    C C21 -0.3015(2) 0.9028(2) 0.49156(9) 0.0677(9) Uani d . 1.000 . .
    C C22 -0.4630(2) 0.8218(2) 0.53528(9) 0.0633(8) Uani d . 1.000 . .
    C C23 -0.5233(2) 0.7863(2) 0.48603(10) 0.0721(10) Uani d . 1.000 . .
    C C24 -0.2674(2) 0.8597(2) 0.57977(9) 0.0602(8) Uani d . 1.000 . .
    C C25 -0.1316(2) 0.83732(19) 0.58221(9) 0.0603(8) Uani d . 1.000 . .
    C C26 -0.0655(2) 0.86595(18) 0.63313(9) 0.0601(8) Uani d . 1.000 . .
    C C27 -0.04061(19) 0.67765(18) 0.61369(8) 0.0519(7) Uani d . 1.000 . .
    C C28 0.09393(18) 0.81280(19) 0.71992(8) 0.0506(7) Uani d . 1.000 . .
    C C29 0.16142(18) 0.78432(18) 0.76693(8) 0.0497(7) Uani d . 1.000 . .
    C C30 0.21472(18) 0.86931(19) 0.79892(7) 0.0492(7) Uani d . 1.000 . .
    C C31 0.2073(2) 0.9832(2) 0.78744(8) 0.0581(8) Uani d . 1.000 . .
    C C32 0.2594(2) 1.0612(2) 0.81902(9) 0.0653(8) Uani d . 1.000 . .
    C C33 0.3214(2) 1.0305(3) 0.86422(10) 0.0759(10) Uani d . 1.000 . .
    C C34 0.3312(2) 0.9217(3) 0.87660(9) 0.0742(9) Uani d . 1.000 . .
    C C35 0.27911(19) 0.8393(2) 0.84512(8) 0.0583(8) Uani d . 1.000 . .
    C C36 0.2897(2) 0.7256(2) 0.85764(9) 0.0703(9) Uani d . 1.000 . .
    C C37 0.2390(2) 0.6468(2) 0.82728(10) 0.0719(9) Uani d . 1.000 . .
    C C38 0.1749(2) 0.6743(2) 0.78163(9) 0.0599(8) Uani d . 1.000 . .
    H H1A 0.60880 0.50670 0.82200 0.0930 Uiso c R 1.000 . .
    H H1B 0.49770 0.44150 0.84330 0.0930 Uiso c R 1.000 . .
    H H2A 0.53200 0.47220 0.74050 0.0770 Uiso c R 1.000 . .
    H H2B 0.42860 0.53040 0.77000 0.0770 Uiso c R 1.000 . .
    H H3A 0.52330 0.27460 0.72750 0.0730 Uiso c R 1.000 . .
    H H3B 0.41450 0.20610 0.74890 0.0730 Uiso c R 1.000 . .
    H H4 -0.02260 0.11530 0.55920 0.1120 Uiso c R 1.000 . .
    H H4A 0.59390 0.18850 0.80180 0.0900 Uiso c R 1.000 . .
    H H4B 0.48820 0.24510 0.83040 0.0900 Uiso c R 1.000 . .
    H H5A 0.36200 0.35820 0.68250 0.0650 Uiso c R 1.000 . .
    H H5B 0.30880 0.46690 0.70470 0.0650 Uiso c R 1.000 . .
    H H6 0.15020 0.35910 0.73920 0.0680 Uiso c R 1.000 . .
    H H7A 0.15170 0.41650 0.64070 0.0640 Uiso c R 1.000 . .
    H H7B 0.03180 0.40130 0.67130 0.0640 Uiso c R 1.000 . .
    H H9 -0.02820 0.38760 0.58170 0.0610 Uiso c R 1.000 . .
    H H12 -0.15950 0.08000 0.44720 0.0740 Uiso c R 1.000 . .
    H H13 -0.26270 0.21080 0.40020 0.0730 Uiso c R 1.000 . .
    H H15 -0.34380 0.40140 0.39100 0.0780 Uiso c R 1.000 . .
    H H16 -0.35850 0.57790 0.42020 0.0850 Uiso c R 1.000 . .
    H H17 -0.24880 0.63050 0.49400 0.0770 Uiso c R 1.000 . .
    H H18 -0.13270 0.50380 0.53960 0.0680 Uiso c R 1.000 . .
    H H8 0.10460 0.61090 0.72590 0.1180 Uiso c R 1.000 . .
    H H20A -0.33450 0.79500 0.43350 0.0930 Uiso c R 1.000 . .
    H H20B -0.34820 0.91900 0.41680 0.0930 Uiso c R 1.000 . .
    H H21A -0.21240 0.90490 0.48810 0.0810 Uiso c R 1.000 . .
    H H21B -0.32850 0.97680 0.49980 0.0810 Uiso c R 1.000 . .
    H H22A -0.48240 0.76940 0.56110 0.0760 Uiso c R 1.000 . .
    H H22B -0.49470 0.89370 0.54440 0.0760 Uiso c R 1.000 . .
    H H23A -0.49410 0.71290 0.47800 0.0860 Uiso c R 1.000 . .
    H H23B -0.61260 0.78220 0.48880 0.0860 Uiso c R 1.000 . .
    H H24A -0.30470 0.81930 0.60630 0.0720 Uiso c R 1.000 . .
    H H24B -0.28090 0.93790 0.58530 0.0720 Uiso c R 1.000 . .
    H H25 -0.09300 0.87820 0.55560 0.0720 Uiso c R 1.000 . .
    H H26A -0.00190 0.92170 0.62990 0.0720 Uiso c R 1.000 . .
    H H26B -0.12390 0.89100 0.65690 0.0720 Uiso c R 1.000 . .
    H H28 0.07970 0.88640 0.71130 0.0610 Uiso c R 1.000 . .
    H H31 0.16600 1.00550 0.75760 0.0700 Uiso c R 1.000 . .
    H H32 0.25350 1.13560 0.81040 0.0780 Uiso c R 1.000 . .
    H H33 0.35580 1.08420 0.88570 0.0910 Uiso c R 1.000 . .
    H H34 0.37330 0.90150 0.90660 0.0890 Uiso c R 1.000 . .
    H H36 0.33260 0.70500 0.88740 0.0840 Uiso c R 1.000 . .
    H H37 0.24650 0.57290 0.83670 0.0860 Uiso c R 1.000 . .
loop_
    _atom_site_aniso_label
    _atom_site_aniso_U_11
    _atom_site_aniso_U_22
    _atom_site_aniso_U_33
    _atom_site_aniso_U_12
    _atom_site_aniso_U_13
    _atom_site_aniso_U_23
    O1 0.0620(10) 0.0986(14) 0.0718(11) 0.0009(10) -0.0250(9) 0.0030(10)
    O2 0.0908(12) 0.0537(10) 0.0932(13) -0.0157(9) -0.0465(10) 0.0248(9)
    O3 0.0974(14) 0.0482(10) 0.1223(17) -0.0019(9) -0.0434(12) 0.0119(10)
    O4 0.0911(12) 0.0492(9) 0.0823(12) 0.0125(8) -0.0134(10) -0.0102(9)
    N1 0.0469(9) 0.0519(10) 0.0513(10) -0.0038(8) -0.0090(7) 0.0022(8)
    N2 0.0703(12) 0.0490(10) 0.0641(12) 0.0070(9) -0.0241(10) 0.0024(9)
    N3 0.0594(11) 0.0526(10) 0.0593(11) 0.0059(9) -0.0153(9) -0.0007(9)
    C1 0.0710(16) 0.0869(19) 0.0712(17) -0.0147(15) -0.0160(13) -0.0086(15)
    C2 0.0573(13) 0.0593(14) 0.0731(15) -0.0080(11) -0.0119(11) -0.0028(12)
    C3 0.0598(13) 0.0573(14) 0.0625(14) 0.0048(11) -0.0112(11) 0.0029(11)
    C4 0.0751(16) 0.0746(17) 0.0713(16) 0.0082(14) -0.0195(13) 0.0090(14)
    C5 0.0528(12) 0.0549(13) 0.0538(12) -0.0030(10) -0.0090(10) 0.0088(10)
    C6 0.0524(12) 0.0575(13) 0.0579(13) -0.0036(10) -0.0113(10) 0.0111(11)
    C7 0.0495(11) 0.0494(12) 0.0588(13) -0.0014(9) -0.0128(10) 0.0045(10)
    C8 0.0605(14) 0.0513(14) 0.0808(17) -0.0043(11) -0.0214(12) 0.0129(12)
    C9 0.0509(11) 0.0476(11) 0.0535(12) 0.0022(9) -0.0071(9) -0.0029(10)
    C10 0.0464(11) 0.0506(12) 0.0494(11) 0.0000(9) -0.0038(9) -0.0026(9)
    C11 0.0543(12) 0.0514(13) 0.0614(13) -0.0010(10) 0.0017(10) -0.0078(11)
    C12 0.0632(14) 0.0580(13) 0.0634(14) -0.0078(11) 0.0046(11) -0.0161(12)
    C13 0.0596(13) 0.0710(15) 0.0503(12) -0.0147(12) -0.0030(10) -0.0118(12)
    C14 0.0495(11) 0.0634(14) 0.0469(11) -0.0076(10) -0.0041(9) -0.0034(10)
    C15 0.0676(14) 0.0797(17) 0.0466(12) -0.0090(13) -0.0140(11) -0.0013(12)
    C16 0.0763(16) 0.0730(17) 0.0593(14) 0.0084(13) -0.0191(12) 0.0062(13)
    C17 0.0757(15) 0.0584(14) 0.0570(13) 0.0094(12) -0.0146(12) -0.0004(11)
    C18 0.0627(13) 0.0555(13) 0.0496(12) 0.0024(10) -0.0141(10) -0.0030(10)
    C19 0.0442(10) 0.0541(12) 0.0452(11) -0.0041(9) -0.0026(8) -0.0025(9)
    O5 0.0608(10) 0.1077(15) 0.0607(10) 0.0004(10) -0.0225(8) 0.0059(10)
    O6 0.0758(10) 0.0521(9) 0.0647(10) 0.0125(8) -0.0309(8) -0.0105(8)
    O7 0.0629(9) 0.0491(9) 0.0718(10) 0.0068(7) -0.0121(8) -0.0026(8)
    O8 0.0984(13) 0.0559(10) 0.0779(12) 0.0015(9) -0.0243(10) 0.0063(9)
    N4 0.0498(10) 0.0543(10) 0.0542(10) 0.0031(8) -0.0148(8) -0.0011(9)
    N5 0.0673(11) 0.0489(10) 0.0526(10) 0.0057(9) -0.0217(9) -0.0025(8)
    N6 0.0544(10) 0.0579(11) 0.0476(10) 0.0050(8) -0.0136(8) 0.0009(9)
    C20 0.0683(16) 0.104(2) 0.0593(15) 0.0006(15) -0.0062(12) 0.0150(15)
    C21 0.0546(13) 0.0737(16) 0.0728(16) -0.0042(11) -0.0128(12) 0.0118(13)
    C22 0.0520(12) 0.0773(16) 0.0594(14) 0.0004(11) -0.0074(10) -0.0008(12)
    C23 0.0527(13) 0.095(2) 0.0670(16) -0.0093(13) -0.0106(11) -0.0060(15)
    C24 0.0588(13) 0.0608(14) 0.0587(13) 0.0054(11) -0.0150(10) -0.0059(11)
    C25 0.0660(14) 0.0513(12) 0.0603(13) 0.0058(10) -0.0224(11) -0.0032(11)
    C26 0.0698(14) 0.0478(12) 0.0591(13) 0.0067(10) -0.0270(11) -0.0040(10)
    C27 0.0479(11) 0.0505(13) 0.0558(12) 0.0018(9) -0.0100(9) -0.0004(10)
    C28 0.0487(11) 0.0529(12) 0.0487(11) 0.0039(9) -0.0090(9) 0.0015(10)
    C29 0.0446(11) 0.0576(12) 0.0457(11) 0.0036(9) -0.0059(9) 0.0035(10)
    C30 0.0405(10) 0.0636(13) 0.0428(11) 0.0042(9) -0.0033(8) 0.0019(10)
    C31 0.0538(12) 0.0673(15) 0.0517(12) 0.0052(11) -0.0085(10) -0.0027(11)
    C32 0.0633(14) 0.0674(15) 0.0643(15) 0.0004(12) -0.0047(11) -0.0108(12)
    C33 0.0713(16) 0.091(2) 0.0638(16) -0.0079(15) -0.0089(12) -0.0207(15)
    C34 0.0665(15) 0.104(2) 0.0498(13) 0.0037(15) -0.0150(11) -0.0031(14)
    C35 0.0482(12) 0.0807(16) 0.0449(11) 0.0046(11) -0.0071(9) 0.0025(11)
    C36 0.0679(15) 0.0866(19) 0.0541(14) 0.0057(13) -0.0152(12) 0.0187(13)
    C37 0.0775(17) 0.0710(16) 0.0650(15) 0.0066(13) -0.0133(13) 0.0204(13)
    C38 0.0595(13) 0.0600(14) 0.0586(13) 0.0044(11) -0.0104(11) 0.0055(11)
_geom_special_details
;
 Bond distances, angles etc. have been calculated using the
 rounded fractional coordinates. All su's are estimated
 from the variances of the (full) variance-covariance matrix.
 The cell esds are taken into account in the estimation of
 distances, angles and torsion angles
;
loop_
    _geom_bond_atom_site_label_1
    _geom_bond_atom_site_label_2
    _geom_bond_site_symmetry_1
    _geom_bond_site_symmetry_2
    _geom_bond_distance
    _geom_bond_publ_flag
    O1 C1 . . 1.418(3) no
    O1 C4 . . 1.410(3) no
    O2 C6 . . 1.456(3) no
    O2 C8 . . 1.347(3) no
    O3 C8 . . 1.203(3) no
    O4 C11 . . 1.352(3) no
    O4 H4 . . 0.8200 no
    O5 C23 . . 1.417(3) no
    O5 C20 . . 1.427(3) no
    O6 C27 . . 1.337(3) no
    O6 C25 . . 1.460(3) no
    O7 C27 . . 1.200(3) no
    O8 C38 . . 1.355(3) no
    O8 H8 . . 0.8200 no
    N1 C5 . . 1.462(3) no
    N1 C3 . . 1.459(3) no
    N1 C2 . . 1.463(3) no
    N2 C7 . . 1.432(3) no
    N2 C8 . . 1.356(3) no
    N2 N3 . . 1.367(3) no
    N3 C9 . . 1.287(3) no
    N4 C21 . . 1.448(3) no
    N4 C24 . . 1.464(3) no
    N4 C22 . . 1.459(3) no
    N5 C27 . . 1.368(3) no
    N5 N6 . . 1.364(2) no
    N5 C26 . . 1.433(3) no
    N6 C28 . . 1.285(3) no
    C1 C2 . . 1.506(3) no
    C3 C4 . . 1.507(3) no
    C5 C6 . . 1.498(3) no
    C6 C7 . . 1.535(3) no
    C9 C10 . . 1.464(3) no
    C10 C11 . . 1.392(3) no
    C10 C19 . . 1.431(3) no
    C11 C12 . . 1.407(3) no
    C12 C13 . . 1.353(3) no
    C13 C14 . . 1.421(3) no
    C14 C19 . . 1.428(3) no
    C14 C15 . . 1.402(3) no
    C15 C16 . . 1.361(3) no
    C16 C17 . . 1.401(3) no
    C17 C18 . . 1.366(3) no
    C18 C19 . . 1.415(3) no
    C1 H1B . . 0.9700 no
    C1 H1A . . 0.9700 no
    C2 H2B . . 0.9700 no
    C2 H2A . . 0.9700 no
    C3 H3A . . 0.9700 no
    C3 H3B . . 0.9700 no
    C4 H4B . . 0.9700 no
    C4 H4A . . 0.9700 no
    C5 H5A . . 0.9700 no
    C5 H5B . . 0.9700 no
    C6 H6 . . 0.9800 no
    C7 H7A . . 0.9700 no
    C7 H7B . . 0.9700 no
    C9 H9 . . 0.9300 no
    C12 H12 . . 0.9300 no
    C13 H13 . . 0.9300 no
    C15 H15 . . 0.9300 no
    C16 H16 . . 0.9300 no
    C17 H17 . . 0.9300 no
    C18 H18 . . 0.9300 no
    C20 C21 . . 1.505(4) no
    C22 C23 . . 1.497(4) no
    C24 C25 . . 1.486(3) no
    C25 C26 . . 1.539(3) no
    C28 C29 . . 1.456(3) no
    C29 C30 . . 1.435(3) no
    C29 C38 . . 1.393(3) no
    C30 C31 . . 1.413(3) no
    C30 C35 . . 1.428(3) no
    C31 C32 . . 1.365(3) no
    C32 C33 . . 1.396(4) no
    C33 C34 . . 1.360(5) no
    C34 C35 . . 1.400(4) no
    C35 C36 . . 1.418(3) no
    C36 C37 . . 1.347(3) no
    C37 C38 . . 1.407(3) no
    C20 H20A . . 0.9700 no
    C20 H20B . . 0.9700 no
    C21 H21A . . 0.9700 no
    C21 H21B . . 0.9700 no
    C22 H22A . . 0.9700 no
    C22 H22B . . 0.9700 no
    C23 H23A . . 0.9700 no
    C23 H23B . . 0.9700 no
    C24 H24A . . 0.9700 no
    C24 H24B . . 0.9700 no
    C25 H25 . . 0.9800 no
    C26 H26A . . 0.9700 no
    C26 H26B . . 0.9700 no
    C28 H28 . . 0.9300 no
    C31 H31 . . 0.9300 no
    C32 H32 . . 0.9300 no
    C33 H33 . . 0.9300 no
    C34 H34 . . 0.9300 no
    C36 H36 . . 0.9300 no
    C37 H37 . . 0.9300 no
loop_
    _geom_angle_atom_site_label_1
    _geom_angle_atom_site_label_2
    _geom_angle_atom_site_label_3
    _geom_angle_site_symmetry_1
    _geom_angle_site_symmetry_2
    _geom_angle_site_symmetry_3
    _geom_angle
    _geom_angle_publ_flag
    C1 O1 C4 . . . 110.29(17) no
    C6 O2 C8 . . . 110.84(18) no
    C11 O4 H4 . . . 109.00 no
    C20 O5 C23 . . . 109.40(19) no
    C25 O6 C27 . . . 110.75(17) no
    C38 O8 H8 . . . 109.00 no
    C2 N1 C3 . . . 108.28(16) no
    C2 N1 C5 . . . 110.99(17) no
    C3 N1 C5 . . . 112.20(17) no
    N3 N2 C8 . . . 117.68(19) no
    C7 N2 C8 . . . 114.4(2) no
    N3 N2 C7 . . . 127.94(18) no
    N2 N3 C9 . . . 119.86(18) no
    C21 N4 C24 . . . 112.72(18) no
    C22 N4 C24 . . . 110.55(17) no
    C21 N4 C22 . . . 109.08(17) no
    N6 N5 C26 . . . 127.38(18) no
    C26 N5 C27 . . . 114.42(18) no
    N6 N5 C27 . . . 118.08(18) no
    N5 N6 C28 . . . 119.53(18) no
    O1 C1 C2 . . . 112.0(2) no
    N1 C2 C1 . . . 110.70(19) no
    N1 C3 C4 . . . 109.99(19) no
    O1 C4 C3 . . . 112.6(2) no
    N1 C5 C6 . . . 114.14(18) no
    O2 C6 C5 . . . 110.49(18) no
    O2 C6 C7 . . . 104.98(18) no
    C5 C6 C7 . . . 113.22(19) no
    N2 C7 C6 . . . 101.30(18) no
    O2 C8 N2 . . . 108.4(2) no
    O3 C8 N2 . . . 128.1(2) no
    O2 C8 O3 . . . 123.5(2) no
    N3 C9 C10 . . . 118.80(19) no
    C9 C10 C11 . . . 120.32(19) no
    C9 C10 C19 . . . 120.81(18) no
    C11 C10 C19 . . . 118.86(19) no
    O4 C11 C10 . . . 123.2(2) no
    O4 C11 C12 . . . 116.0(2) no
    C10 C11 C12 . . . 120.8(2) no
    C11 C12 C13 . . . 121.0(2) no
    C12 C13 C14 . . . 120.9(2) no
    C13 C14 C19 . . . 118.8(2) no
    C15 C14 C19 . . . 119.8(2) no
    C13 C14 C15 . . . 121.5(2) no
    C14 C15 C16 . . . 120.9(2) no
    C15 C16 C17 . . . 120.3(2) no
    C16 C17 C18 . . . 120.0(2) no
    C17 C18 C19 . . . 121.7(2) no
    C10 C19 C18 . . . 123.29(18) no
    C10 C19 C14 . . . 119.50(19) no
    C14 C19 C18 . . . 117.20(19) no
    O1 C1 H1A . . . 109.00 no
    C2 C1 H1B . . . 109.00 no
    H1A C1 H1B . . . 108.00 no
    O1 C1 H1B . . . 109.00 no
    C2 C1 H1A . . . 109.00 no
    C1 C2 H2A . . . 109.00 no
    N1 C2 H2A . . . 109.00 no
    N1 C2 H2B . . . 110.00 no
    H2A C2 H2B . . . 108.00 no
    C1 C2 H2B . . . 109.00 no
    C4 C3 H3A . . . 110.00 no
    N1 C3 H3B . . . 110.00 no
    N1 C3 H3A . . . 110.00 no
    C4 C3 H3B . . . 110.00 no
    H3A C3 H3B . . . 108.00 no
    O1 C4 H4A . . . 109.00 no
    C3 C4 H4A . . . 109.00 no
    C3 C4 H4B . . . 109.00 no
    H4A C4 H4B . . . 108.00 no
    O1 C4 H4B . . . 109.00 no
    N1 C5 H5B . . . 109.00 no
    C6 C5 H5A . . . 109.00 no
    N1 C5 H5A . . . 109.00 no
    H5A C5 H5B . . . 108.00 no
    C6 C5 H5B . . . 109.00 no
    C7 C6 H6 . . . 109.00 no
    O2 C6 H6 . . . 109.00 no
    C5 C6 H6 . . . 109.00 no
    N2 C7 H7A . . . 112.00 no
    N2 C7 H7B . . . 111.00 no
    C6 C7 H7A . . . 111.00 no
    C6 C7 H7B . . . 112.00 no
    H7A C7 H7B . . . 109.00 no
    C10 C9 H9 . . . 121.00 no
    N3 C9 H9 . . . 121.00 no
    C11 C12 H12 . . . 120.00 no
    C13 C12 H12 . . . 119.00 no
    C14 C13 H13 . . . 120.00 no
    C12 C13 H13 . . . 120.00 no
    C16 C15 H15 . . . 120.00 no
    C14 C15 H15 . . . 120.00 no
    C15 C16 H16 . . . 120.00 no
    C17 C16 H16 . . . 120.00 no
    C16 C17 H17 . . . 120.00 no
    C18 C17 H17 . . . 120.00 no
    C17 C18 H18 . . . 119.00 no
    C19 C18 H18 . . . 119.00 no
    O5 C20 C21 . . . 111.2(2) no
    N4 C21 C20 . . . 110.9(2) no
    N4 C22 C23 . . . 109.58(19) no
    O5 C23 C22 . . . 112.21(19) no
    N4 C24 C25 . . . 112.43(19) no
    O6 C25 C24 . . . 108.78(18) no
    C24 C25 C26 . . . 113.59(19) no
    O6 C25 C26 . . . 105.41(17) no
    N5 C26 C25 . . . 100.79(17) no
    O6 C27 N5 . . . 108.55(18) no
    O7 C27 N5 . . . 127.6(2) no
    O6 C27 O7 . . . 123.9(2) no
    N6 C28 C29 . . . 119.2(2) no
    C28 C29 C38 . . . 120.6(2) no
    C30 C29 C38 . . . 118.99(19) no
    C28 C29 C30 . . . 120.46(19) no
    C29 C30 C35 . . . 119.4(2) no
    C31 C30 C35 . . . 117.03(19) no
    C29 C30 C31 . . . 123.60(18) no
    C30 C31 C32 . . . 121.6(2) no
    C31 C32 C33 . . . 120.7(2) no
    C32 C33 C34 . . . 119.6(3) no
    C33 C34 C35 . . . 121.3(2) no
    C30 C35 C34 . . . 119.8(2) no
    C34 C35 C36 . . . 121.6(2) no
    C30 C35 C36 . . . 118.6(2) no
    C35 C36 C37 . . . 121.3(2) no
    C36 C37 C38 . . . 121.1(2) no
    O8 C38 C37 . . . 116.2(2) no
    C29 C38 C37 . . . 120.6(2) no
    O8 C38 C29 . . . 123.2(2) no
    O5 C20 H20A . . . 109.00 no
    O5 C20 H20B . . . 109.00 no
    C21 C20 H20A . . . 109.00 no
    C21 C20 H20B . . . 109.00 no
    H20A C20 H20B . . . 108.00 no
    N4 C21 H21A . . . 109.00 no
    N4 C21 H21B . . . 109.00 no
    C20 C21 H21A . . . 109.00 no
    C20 C21 H21B . . . 110.00 no
    H21A C21 H21B . . . 108.00 no
    N4 C22 H22A . . . 110.00 no
    N4 C22 H22B . . . 110.00 no
    C23 C22 H22A . . . 110.00 no
    C23 C22 H22B . . . 110.00 no
    H22A C22 H22B . . . 108.00 no
    O5 C23 H23A . . . 109.00 no
    O5 C23 H23B . . . 109.00 no
    C22 C23 H23A . . . 109.00 no
    C22 C23 H23B . . . 109.00 no
    H23A C23 H23B . . . 108.00 no
    N4 C24 H24A . . . 109.00 no
    N4 C24 H24B . . . 109.00 no
    C25 C24 H24A . . . 109.00 no
    C25 C24 H24B . . . 109.00 no
    H24A C24 H24B . . . 108.00 no
    O6 C25 H25 . . . 110.00 no
    C24 C25 H25 . . . 110.00 no
    C26 C25 H25 . . . 110.00 no
    N5 C26 H26A . . . 112.00 no
    N5 C26 H26B . . . 112.00 no
    C25 C26 H26A . . . 112.00 no
    C25 C26 H26B . . . 112.00 no
    H26A C26 H26B . . . 109.00 no
    N6 C28 H28 . . . 120.00 no
    C29 C28 H28 . . . 120.00 no
    C30 C31 H31 . . . 119.00 no
    C32 C31 H31 . . . 119.00 no
    C31 C32 H32 . . . 120.00 no
    C33 C32 H32 . . . 120.00 no
    C32 C33 H33 . . . 120.00 no
    C34 C33 H33 . . . 120.00 no
    C33 C34 H34 . . . 119.00 no
    C35 C34 H34 . . . 119.00 no
    C35 C36 H36 . . . 119.00 no
    C37 C36 H36 . . . 119.00 no
    C36 C37 H37 . . . 119.00 no
    C38 C37 H37 . . . 119.00 no
loop_
    _geom_torsion_atom_site_label_1
    _geom_torsion_atom_site_label_2
    _geom_torsion_atom_site_label_3
    _geom_torsion_atom_site_label_4
    _geom_torsion_site_symmetry_1
    _geom_torsion_site_symmetry_2
    _geom_torsion_site_symmetry_3
    _geom_torsion_site_symmetry_4
    _geom_torsion
    _geom_torsion_publ_flag
    C4 O1 C1 C2 . . . . -55.7(3) no
    C1 O1 C4 C3 . . . . 56.4(3) no
    C8 O2 C6 C5 . . . . -119.8(2) no
    C8 O2 C6 C7 . . . . 2.6(2) no
    C6 O2 C8 O3 . . . . 178.7(2) no
    C6 O2 C8 N2 . . . . -1.5(3) no
    C23 O5 C20 C21 . . . . -57.0(3) no
    C20 O5 C23 C22 . . . . 58.4(3) no
    C27 O6 C25 C24 . . . . -125.1(2) no
    C25 O6 C27 N5 . . . . 1.8(2) no
    C27 O6 C25 C26 . . . . -2.9(2) no
    C25 O6 C27 O7 . . . . -178.1(2) no
    C3 N1 C2 C1 . . . . -57.3(2) no
    C2 N1 C3 C4 . . . . 57.1(2) no
    C5 N1 C3 C4 . . . . 179.95(17) no
    C5 N1 C2 C1 . . . . 179.14(17) no
    C3 N1 C5 C6 . . . . 90.4(2) no
    C2 N1 C5 C6 . . . . -148.33(19) no
    N3 N2 C7 C6 . . . . -179.1(2) no
    C8 N2 N3 C9 . . . . 178.3(2) no
    C7 N2 N3 C9 . . . . -0.6(3) no
    N3 N2 C8 O3 . . . . 0.4(4) no
    C8 N2 C7 C6 . . . . 2.0(2) no
    N3 N2 C8 O2 . . . . -179.50(18) no
    C7 N2 C8 O2 . . . . -0.5(3) no
    C7 N2 C8 O3 . . . . 179.4(2) no
    N2 N3 C9 C10 . . . . 179.05(18) no
    C22 N4 C21 C20 . . . . -56.9(2) no
    C24 N4 C22 C23 . . . . -178.56(19) no
    C24 N4 C21 C20 . . . . 179.88(19) no
    C21 N4 C22 C23 . . . . 57.0(2) no
    C21 N4 C24 C25 . . . . -73.4(2) no
    C22 N4 C24 C25 . . . . 164.21(19) no
    N6 N5 C26 C25 . . . . -177.71(19) no
    C26 N5 N6 C28 . . . . -12.1(3) no
    C27 N5 N6 C28 . . . . 172.20(19) no
    N6 N5 C27 O7 . . . . -3.7(3) no
    C27 N5 C26 C25 . . . . -1.8(2) no
    N6 N5 C27 O6 . . . . 176.41(17) no
    C26 N5 C27 O6 . . . . 0.1(3) no
    C26 N5 C27 O7 . . . . -180.0(2) no
    N5 N6 C28 C29 . . . . 177.79(17) no
    O1 C1 C2 N1 . . . . 57.4(2) no
    N1 C3 C4 O1 . . . . -58.2(2) no
    N1 C5 C6 O2 . . . . -68.9(2) no
    N1 C5 C6 C7 . . . . 173.73(18) no
    C5 C6 C7 N2 . . . . 118.0(2) no
    O2 C6 C7 N2 . . . . -2.7(2) no
    N3 C9 C10 C19 . . . . 177.52(19) no
    N3 C9 C10 C11 . . . . -2.9(3) no
    C9 C10 C11 O4 . . . . 3.7(3) no
    C11 C10 C19 C14 . . . . -1.6(3) no
    C11 C10 C19 C18 . . . . 177.4(2) no
    C9 C10 C11 C12 . . . . -174.9(2) no
    C19 C10 C11 O4 . . . . -176.7(2) no
    C19 C10 C11 C12 . . . . 4.7(3) no
    C9 C10 C19 C14 . . . . 178.04(19) no
    C9 C10 C19 C18 . . . . -3.0(3) no
    O4 C11 C12 C13 . . . . 177.2(2) no
    C10 C11 C12 C13 . . . . -4.1(3) no
    C11 C12 C13 C14 . . . . 0.2(3) no
    C12 C13 C14 C19 . . . . 2.9(3) no
    C12 C13 C14 C15 . . . . -175.9(2) no
    C13 C14 C19 C10 . . . . -2.2(3) no
    C13 C14 C19 C18 . . . . 178.82(19) no
    C19 C14 C15 C16 . . . . 0.3(3) no
    C13 C14 C15 C16 . . . . 179.1(2) no
    C15 C14 C19 C10 . . . . 176.68(19) no
    C15 C14 C19 C18 . . . . -2.4(3) no
    C14 C15 C16 C17 . . . . 1.8(3) no
    C15 C16 C17 C18 . . . . -1.7(3) no
    C16 C17 C18 C19 . . . . -0.5(3) no
    C17 C18 C19 C14 . . . . 2.5(3) no
    C17 C18 C19 C10 . . . . -176.5(2) no
    O5 C20 C21 N4 . . . . 57.7(3) no
    N4 C22 C23 O5 . . . . -59.0(2) no
    N4 C24 C25 O6 . . . . -60.8(2) no
    N4 C24 C25 C26 . . . . -177.82(18) no
    O6 C25 C26 N5 . . . . 2.7(2) no
    C24 C25 C26 N5 . . . . 121.7(2) no
    N6 C28 C29 C30 . . . . 175.43(19) no
    N6 C28 C29 C38 . . . . -4.8(3) no
    C28 C29 C30 C31 . . . . -0.7(3) no
    C28 C29 C30 C35 . . . . 179.22(18) no
    C38 C29 C30 C31 . . . . 179.5(2) no
    C38 C29 C30 C35 . . . . -0.6(3) no
    C28 C29 C38 O8 . . . . 0.9(3) no
    C28 C29 C38 C37 . . . . -179.4(2) no
    C30 C29 C38 O8 . . . . -179.3(2) no
    C30 C29 C38 C37 . . . . 0.4(3) no
    C29 C30 C31 C32 . . . . 180.0(2) no
    C35 C30 C31 C32 . . . . 0.1(3) no
    C29 C30 C35 C34 . . . . -179.9(2) no
    C29 C30 C35 C36 . . . . 0.8(3) no
    C31 C30 C35 C34 . . . . 0.0(3) no
    C31 C30 C35 C36 . . . . -179.28(19) no
    C30 C31 C32 C33 . . . . -0.5(3) no
    C31 C32 C33 C34 . . . . 0.8(3) no
    C32 C33 C34 C35 . . . . -0.7(3) no
    C33 C34 C35 C30 . . . . 0.3(3) no
    C33 C34 C35 C36 . . . . 179.6(2) no
    C30 C35 C36 C37 . . . . -0.9(3) no
    C34 C35 C36 C37 . . . . 179.8(2) no
    C35 C36 C37 C38 . . . . 0.8(3) no
    C36 C37 C38 O8 . . . . 179.2(2) no
    C36 C37 C38 C29 . . . . -0.6(3) no
loop_
    _geom_hbond_atom_site_label_D
    _geom_hbond_atom_site_label_H
    _geom_hbond_atom_site_label_A
    _geom_hbond_site_symmetry_A
    _geom_hbond_distance_DH
    _geom_hbond_distance_HA
    _geom_hbond_distance_DA
    _geom_hbond_angle_DHA
    _geom_hbond_publ_flag
    O4 H4 N3 . 0.82 1.82 2.535(3) 145 yes
    O8 H8 N6 . 0.82 1.84 2.549(2) 144 yes
    C3 H3B O2 . 0.97 2.49 3.141(3) 124 yes
    C9 H9 O7 . 0.93 2.54 3.472(3) 177 yes
    C18 H18 O7 . 0.93 2.57 3.500(3) 174 yes
    C26 H26A O3 1_565 0.97 2.49 3.403(3) 157 yes
    C36 H36 O5 4_665 0.93 2.48 3.371(3) 161 yes
    C2 H2A Cg9 2_646 0.97 2.99 3.936(2) 166 yes
    C3 H3A Cg8 2_646 0.97 2.97 3.854(2) 151 yes
    C23 H23B Cg3 3_466 0.97 2.65 3.589(2) 162 yes
