# Supplementary material for: (E)-3-[(2-Hy­droxy­naphthalen-1-yl)methyl­idene­amino]-5-(morpholin-4-yl­meth­yl)-1,3-oxazolidin-2-one
Source: Acta Crystallogr Sect E Struct Rep Online. 2011 Jun 18;67(Pt 7):o1740. doi: 10.1107/S1600536811020368 (PMC3151765; doi:10.1107/S1600536811020368)
Supplement: Supplementary file 2 [file e-67-o1740-Isup2.hkl]

#
# h,k,l, Fc-squared, Fo-squared, sigma(Fo-squared) and status flag
#
data_I
_shelx_title ' HAM02 in P2(1)/c'
_shelx_refln_list_code          4
_shelx_F_calc_maximum      464.96
_exptl_crystal_F_000      1504.00
_reflns_d_resolution_high  0.8225
 
loop_
 _symmetry_equiv_pos_as_xyz
 'x, y, z'
 '-x, y+1/2, -z+1/2'
 '-x, -y, -z'
 'x, -y-1/2, z-1/2'
 
_cell_length_a    10.7764
_cell_length_b    12.0953
_cell_length_c    26.7606
_cell_angle_alpha  90.000
_cell_angle_beta   93.452
_cell_angle_gamma  90.000
 
_shelx_F_squared_multiplier     1.000
 
loop_
 _refln_index_h
 _refln_index_k
 _refln_index_l
 _refln_F_squared_calc
 _refln_F_squared_meas
 _refln_F_squared_sigma
 _refln_observed_status
   1   0   0    25615.68    25374.39     99.55 o
   2   0   0     1352.69     1555.91     35.63 o
   3   0   0     3389.02     3516.68     66.59 o
   4   0   0      784.45      799.71     20.35 o
   5   0   0     3864.09     3882.17     46.40 o
   6   0   0     3349.70     3498.47     50.54 o
   7   0   0        7.43       10.75      4.79 o
   8   0   0      114.59      116.78     16.96 o
   9   0   0       35.93       38.98     11.32 o
  10   0   0      112.30      151.20     20.67 o
  11   0   0        0.12        2.58     12.63 o
  12   0   0       24.49       13.59      6.13 o
   1   1   0      365.23      357.74      7.61 o
   2   1   0      935.50      929.40     16.33 o
   3   1   0     1804.60     1714.00     24.05 o
   4   1   0     1320.95     1211.31     18.80 o
   5   1   0      426.66      455.27     11.44 o
   6   1   0      256.67      244.30      9.53 o
   7   1   0       40.42       52.32      6.25 o
   8   1   0        7.71       14.99      6.16 o
   9   1   0       44.36       41.53      5.90 o
  10   1   0      150.00      151.56     14.48 o
  11   1   0       76.39       80.70     13.86 o
  12   1   0        2.20        4.61      9.40 o
   0   2   0    52321.84    49150.02    205.47 o
   1   2   0    13316.98    11776.49     55.19 o
   2   2   0    13695.47    12256.71     87.08 o
   3   2   0     2987.42     3029.94     30.21 o
   4   2   0       28.48       36.63      6.53 o
   5   2   0       30.17       28.63      5.17 o
   6   2   0      248.63      249.13     14.33 o
   7   2   0      246.93      234.63     15.28 o
   8   2   0      108.04      104.65      8.91 o
   9   2   0        0.21       -2.62      3.62 o
  10   2   0        5.54        5.62      4.62 o
  11   2   0       50.10       55.10      6.63 o
  12   2   0       16.88       22.43      8.82 o
   1   3   0     2829.70     2848.26     34.34 o
   2   3   0     3307.34     2982.59     54.09 o
   3   3   0     1054.12     1022.71     16.49 o
   4   3   0      852.10      837.72     16.74 o
   5   3   0       42.65       38.68      9.13 o
   6   3   0      594.43      573.19     33.90 o
   7   3   0      272.17      266.31     20.61 o
   8   3   0       32.69       22.64      7.31 o
   9   3   0       11.63        7.61      3.72 o
  10   3   0       52.30       57.69      6.99 o
  11   3   0        0.00       -1.33      4.45 o
  12   3   0       37.81       32.36      8.80 o
   0   4   0     6036.40     5999.09    105.50 o
   1   4   0        3.46        6.30      3.26 o
   2   4   0     4610.43     4736.15     36.82 o
   3   4   0      630.90      607.73     14.84 o
   4   4   0     2251.29     2438.61     34.99 o
   5   4   0        5.10       20.25      4.63 o
   6   4   0        0.90       -2.14     11.58 o
   7   4   0        2.56       10.68      5.14 o
   8   4   0      349.97      340.86     16.15 o
   9   4   0      227.67      245.76     14.45 o
  10   4   0        0.45       -3.15     12.84 o
  11   4   0       53.04       62.99      8.53 o
  12   4   0        0.77       -3.58      3.58 o
   1   5   0      312.55      360.90     16.94 o
   2   5   0      839.25      824.97     17.18 o
   3   5   0     1530.01     1647.91     25.97 o
   4   5   0       14.71       11.58      3.10 o
   5   5   0       71.51       99.56      9.65 o
   6   5   0      144.99      156.50     19.07 o
   7   5   0      112.69      112.98     13.85 o
   8   5   0        8.70        3.72      3.28 o
   9   5   0       60.27       57.59      7.48 o
  10   5   0        0.02       10.94      6.84 o
  11   5   0        9.42        9.78      5.41 o
  12   5   0       17.39       15.21      4.53 o
   0   6   0      467.08      338.84     23.49 o
   1   6   0     1756.34     1760.47     40.43 o
   2   6   0     3998.42     4498.92     47.88 o
   3   6   0     2037.43     2199.76     39.31 o
   4   6   0      918.22      924.65     27.64 o
   5   6   0      173.96      206.80     14.30 o
   6   6   0        1.49        4.74      3.68 o
   7   6   0      275.98      249.66     19.35 o
   8   6   0        3.97        1.26      3.96 o
   9   6   0       89.26      111.21      8.13 o
  10   6   0        1.81       -0.83      5.29 o
  11   6   0        0.14       -3.33      3.33 o
   1   7   0        1.12        7.42      2.99 o
   2   7   0      193.62      183.25     10.02 o
   3   7   0      278.29      297.70     15.81 o
   4   7   0        0.94        3.59      4.42 o
   5   7   0        0.60        7.55      5.28 o
   6   7   0       95.54       78.85     12.52 o
   7   7   0      238.64      234.66     16.74 o
   8   7   0        0.75       -2.22      3.67 o
   9   7   0       79.32       86.06     11.01 o
  10   7   0       18.38       27.64      9.74 o
  11   7   0       47.32       28.10      7.00 o
   0   8   0       82.24      153.59     26.72 o
   1   8   0       30.25       18.94      9.25 o
   2   8   0       87.68      104.33     11.85 o
   3   8   0       29.36       48.22      8.59 o
   4   8   0       37.10       37.63      6.42 o
   5   8   0      166.85      193.04     10.56 o
   6   8   0        7.17        6.66      3.96 o
   7   8   0      148.97      142.47     12.86 o
   8   8   0        8.14        8.81      4.66 o
   9   8   0       39.25       39.00      7.31 o
  10   8   0       31.83       28.87      8.55 o
   1   9   0       11.12       16.97      4.78 o
   2   9   0        0.36        2.97      3.71 o
   3   9   0     1172.72     1197.64     27.92 o
   4   9   0     1314.01     1342.75     26.26 o
   5   9   0       30.40       30.39      5.63 o
   6   9   0       66.39       83.81      9.84 o
   7   9   0       26.39       21.56      5.07 o
   8   9   0        7.14        7.39      4.35 o
   9   9   0       15.46       10.10      6.36 o
  10   9   0        6.31        2.68      4.62 o
   0  10   0      333.55      319.20     17.63 o
   1  10   0      211.87      192.89     14.98 o
   2  10   0       14.72       15.86      4.91 o
   3  10   0       18.43       10.75      5.90 o
   4  10   0      210.54      226.61     13.19 o
   5  10   0       13.97       33.77     15.30 o
   6  10   0       55.98       59.79      7.07 o
   7  10   0        5.40        1.85      3.44 o
   8  10   0       36.01       38.77      6.52 o
   9  10   0       17.10        3.08      8.40 o
   1  11   0        0.10       -0.72      3.77 o
   2  11   0      505.50      479.06     26.93 o
   3  11   0       33.07       37.53      6.15 o
   4  11   0       15.43       15.25      5.54 o
   5  11   0        0.31        1.06      4.94 o
   6  11   0       20.10        6.13      3.83 o
   7  11   0        5.40        9.74      3.15 o
   8  11   0       10.06       10.13      3.82 o
   0  12   0      249.89      253.88     15.68 o
   1  12   0      306.49      337.39     14.69 o
   2  12   0       36.03       35.99      6.76 o
   3  12   0       52.55       54.83      8.25 o
   4  12   0        2.16       16.85      8.27 o
   5  12   0        4.81        1.11      8.57 o
   6  12   0       45.77       40.58      6.40 o
   7  12   0       47.55       28.64      7.33 o
   1  13   0       21.34       19.98      4.06 o
   2  13   0       30.92       33.41      5.98 o
   3  13   0        1.55        5.37      5.29 o
   4  13   0        0.05       -6.73      6.73 o
   5  13   0       36.95       52.35      9.38 o
   6  13   0       17.90       17.81      5.81 o
   0  14   0        2.51        1.44      4.36 o
   1  14   0        0.20       17.28      7.42 o
   2  14   0       80.08       77.98     10.40 o
   3  14   0       69.45       66.43      9.62 o
   4  14   0        8.81        3.66      4.54 o
 -12   1   1        1.92        5.79      7.48 o
 -11   1   1        5.60        8.97      5.40 o
 -10   1   1        0.00       -3.54      5.51 o
  -9   1   1       29.58       33.29      6.09 o
  -8   1   1       39.34       36.55      6.37 o
  -7   1   1       69.64       67.17      6.89 o
  -6   1   1      161.74      170.22      8.03 o
  -5   1   1      799.01      757.02     17.40 o
  -4   1   1     1600.78     1589.38     18.01 o
  -3   1   1     3809.81     3683.93     44.56 o
  -2   1   1     6630.28     6574.28     30.80 o
  -1   1   1      542.82      546.25      9.74 o
   0   1   1        4.87        2.54      1.10 o
   1   1   1     3639.02     3716.27     30.73 o
   2   1   1     9774.37     9248.10     77.21 o
   3   1   1      553.96      565.61     14.40 o
   4   1   1        6.96        8.69      2.53 o
   5   1   1      756.69      714.04     14.53 o
   6   1   1      729.75      718.06     21.37 o
   7   1   1      175.90      222.74     13.29 o
   8   1   1       91.63       91.59      7.07 o
   9   1   1      188.42      201.22     12.92 o
  10   1   1       80.72       60.38      9.43 o
  11   1   1        1.40        2.50      7.60 o
  12   1   1       90.47      121.17     10.61 o
 -12   2   1       42.97       52.58     10.88 o
 -11   2   1       18.19       26.68      7.10 o
 -10   2   1      116.62      129.46     11.13 o
  -9   2   1        0.00       -0.83      4.12 o
  -8   2   1      133.83      133.18      9.83 o
  -7   2   1       18.37       16.22      5.10 o
  -6   2   1     1066.71      985.67     42.37 o
  -5   2   1      631.18      574.86     21.62 o
  -4   2   1      383.32      411.29     13.10 o
  -3   2   1       19.36       31.84      3.14 o
  -2   2   1     1212.02     1284.67     23.96 o
  -1   2   1       10.34       17.62      2.63 o
   0   2   1     6061.47     5802.32     33.01 o
   1   2   1    21187.04    20815.70    119.34 o
   2   2   1     2842.74     2482.67     29.67 o
   3   2   1     2871.18     2807.88     26.05 o
   4   2   1     1447.42     1550.03     28.17 o
   5   2   1      585.40      548.52     21.98 o
   6   2   1       27.66       16.90      4.10 o
   7   2   1     1263.32     1352.44     36.70 o
   8   2   1      215.16      195.24     10.46 o
   9   2   1        0.36        0.85      3.44 o
  10   2   1      160.11      153.68     11.24 o
  11   2   1       45.37       42.46      7.04 o
  12   2   1        0.01        5.36      6.49 o
 -12   3   1       18.05        4.75      5.08 o
 -11   3   1       16.24        9.04      9.21 o
 -10   3   1        1.79        1.44      5.16 o
  -9   3   1       44.29       45.59      7.17 o
  -8   3   1       54.70       61.71      9.56 o
  -7   3   1       64.17       53.71      8.04 o
  -6   3   1     1234.60     1201.92     48.81 o
  -5   3   1     1059.59     1024.34     26.70 o
  -4   3   1       27.65       38.67      4.65 o
  -3   3   1       22.10       30.56      3.13 o
  -2   3   1      736.19      751.25     14.09 o
  -1   3   1    11328.43    10893.84     81.47 o
   0   3   1    24260.76    23131.32    176.28 o
   1   3   1      825.08      791.87     15.51 o
   2   3   1      812.25      711.73     16.29 o
   3   3   1      679.47      635.17     15.02 o
   4   3   1      238.64      208.80      8.73 o
   5   3   1      672.96      692.16     26.86 o
   6   3   1      882.44      992.17     29.33 o
   7   3   1        0.67        5.41      5.53 o
   8   3   1        3.58        1.98      4.24 o
   9   3   1      136.29      155.14     11.27 o
  10   3   1        6.41       11.11      5.26 o
  11   3   1        4.56        7.84      6.57 o
  12   3   1       11.23        4.87      4.56 o
 -12   4   1        3.35        3.21      3.15 o
 -11   4   1        7.00        8.90      5.41 o
 -10   4   1      126.06      132.10     13.21 o
  -9   4   1      128.53      120.25     10.28 o
  -8   4   1      267.01      269.26     16.52 o
  -7   4   1      437.85      458.18     34.45 o
  -6   4   1       14.89       13.65      8.13 o
  -5   4   1      433.20      480.81     19.54 o
  -4   4   1      140.27      147.78      9.03 o
  -3   4   1       34.39       39.34      5.14 o
  -2   4   1      380.80      477.32     30.12 o
  -1   4   1     3139.94     3123.36     53.72 o
   0   4   1     2051.77     1942.97     28.06 o
   1   4   1      951.76      927.48     19.43 o
   2   4   1      162.22      139.19      6.32 o
   3   4   1      422.36      372.27     14.19 o
   4   4   1     1953.96     2119.04     32.81 o
   5   4   1     1991.16     2068.90     48.11 o
   6   4   1      261.58      265.58     23.99 o
   7   4   1       49.71       55.12      8.66 o
   8   4   1      130.56      136.89     10.33 o
   9   4   1      177.62      178.43     10.54 o
  10   4   1        5.65       20.95      7.34 o
  11   4   1      172.53      159.14     20.51 o
  12   4   1        5.85       -0.64      7.20 o
 -12   5   1       11.74        7.98      7.91 o
 -11   5   1       43.43       34.05      8.75 o
 -10   5   1       45.47       49.27      8.38 o
  -9   5   1       65.94       82.34     11.07 o
  -8   5   1       95.94       82.51      7.19 o
  -7   5   1        6.05        1.40      4.66 o
  -6   5   1      443.55      476.51     34.97 o
  -5   5   1        1.65        3.69      5.70 o
  -4   5   1      390.37      433.86     18.06 o
  -3   5   1      524.13      602.49     16.95 o
  -2   5   1      669.37      617.55     22.33 o
  -1   5   1        8.56        9.87      6.17 o
   0   5   1      124.30      107.10      8.87 o
   1   5   1     9555.51     9444.73     90.84 o
   2   5   1     3042.07     2910.69     31.22 o
   3   5   1      298.79      319.09     13.84 o
   4   5   1      100.69       97.13      7.70 o
   5   5   1      610.02      633.10     27.82 o
   6   5   1      171.64      186.55     20.90 o
   7   5   1      249.48      243.09     13.43 o
   8   5   1        9.53       16.81      5.24 o
   9   5   1      272.96      308.29     15.93 o
  10   5   1       11.08        8.18      5.33 o
  11   5   1        3.70       13.59      4.97 o
  12   5   1       16.25       13.38      3.61 o
 -11   6   1       36.96       35.54      6.14 o
 -10   6   1        0.40       -1.68      4.19 o
  -9   6   1       13.50       15.00      3.93 o
  -8   6   1       29.70       35.08      5.23 o
  -7   6   1       64.54       58.47     12.42 o
  -6   6   1      535.12      551.25     58.93 o
  -5   6   1      359.18      379.07     19.35 o
  -4   6   1      240.86      279.40     15.60 o
  -3   6   1      215.12      248.80     14.26 o
  -2   6   1     2088.34     2301.20     34.70 o
  -1   6   1     3611.07     3630.32     58.89 o
   0   6   1     1291.94     1296.30     32.92 o
   1   6   1      198.17      307.14     11.68 o
   2   6   1      538.57      705.08     17.27 o
   3   6   1     1941.56     1939.32     36.32 o
   4   6   1      762.41      747.90     26.06 o
   5   6   1        1.59        8.46      5.82 o
   6   6   1        4.90       -3.93      4.34 o
   7   6   1       85.52       78.36      7.97 o
   8   6   1        1.75        1.96      3.17 o
   9   6   1       13.68        8.35      4.69 o
  10   6   1      108.92      103.91     11.13 o
  11   6   1       23.28       19.69      4.81 o
 -11   7   1       23.16       20.75      6.51 o
 -10   7   1       12.99       11.74      6.68 o
  -9   7   1        0.01        0.66      5.30 o
  -8   7   1      102.55      107.90      9.52 o
  -7   7   1       19.04       29.64     10.09 o
  -6   7   1       23.83       21.41      6.37 o
  -5   7   1      230.82      267.92     15.39 o
  -4   7   1        0.93       -1.73      6.99 o
  -3   7   1       56.90       58.39     10.18 o
  -2   7   1      100.86      100.71      8.23 o
  -1   7   1      798.77      815.98     30.48 o
   0   7   1      267.87      303.38     23.82 o
   1   7   1     1124.33     1282.63     48.40 o
   2   7   1     1226.21     1523.89     33.30 o
   3   7   1      360.50      466.10     22.71 o
   4   7   1      614.19      684.60     25.27 o
   5   7   1      477.05      435.27     19.42 o
   6   7   1       71.16       89.63     12.23 o
   7   7   1       45.78       56.78     10.19 o
   8   7   1      226.29      196.85     12.28 o
   9   7   1        0.02       -5.02      5.20 o
  10   7   1       12.11       23.56      8.59 o
  11   7   1        9.70       19.09      7.31 o
 -10   8   1       37.02       32.12      5.69 o
  -9   8   1       18.38       16.31      6.54 o
  -8   8   1        4.50        3.32      4.92 o
  -7   8   1        0.59        6.09      7.60 o
  -6   8   1        0.19        1.99      4.36 o
  -5   8   1      182.98      187.93      9.78 o
  -4   8   1      102.08      100.54      8.32 o
  -3   8   1        0.26       -0.87      5.20 o
  -2   8   1       58.33       66.03      9.44 o
  -1   8   1      548.52      550.03     35.01 o
   0   8   1     2099.75     2099.84     67.37 o
   1   8   1      103.34       98.07     14.52 o
   2   8   1      168.58      157.76     29.03 o
   3   8   1       86.20      105.52     12.08 o
   4   8   1        0.07        0.82      5.90 o
   5   8   1       70.15       76.92      7.74 o
   6   8   1        6.90        4.28      4.56 o
   7   8   1       12.72       13.58      4.70 o
   8   8   1       47.32       44.30      7.73 o
   9   8   1       61.20       56.19      7.82 o
  10   8   1       72.94       73.89     12.12 o
 -10   9   1        0.60        2.54      4.58 o
  -9   9   1       91.01       97.87     11.65 o
  -8   9   1       30.47       23.52      5.71 o
  -7   9   1        0.32       -4.69      4.69 o
  -6   9   1       29.81       20.62      5.41 o
  -5   9   1       68.19       69.73      7.62 o
  -4   9   1      162.38      166.52      8.70 o
  -3   9   1       12.70       15.25      3.93 o
  -2   9   1      182.54      173.86     10.64 o
  -1   9   1        7.01        8.72      5.14 o
   0   9   1       48.60       48.01     11.43 o
   1   9   1       55.95       51.27     10.50 o
   2   9   1      297.26      328.99     14.14 o
   3   9   1     1946.49     1823.01     43.88 o
   4   9   1     4456.85     4511.81     68.92 o
   5   9   1      667.10      640.16     18.25 o
   6   9   1      190.89      200.21     11.92 o
   7   9   1       37.94       42.47      7.13 o
   8   9   1       45.86       48.94     11.33 o
   9   9   1        0.05        0.36      3.83 o
  10   9   1        8.05        5.82      4.17 o
  -9  10   1        0.02        6.35      3.61 o
  -8  10   1      124.67      144.08     11.58 o
  -7  10   1       21.17       21.31      5.76 o
  -6  10   1      406.41      455.93     21.68 o
  -5  10   1       69.45       74.18      9.95 o
  -4  10   1       96.49      106.93      9.37 o
  -3  10   1       46.92       48.86      6.89 o
  -2  10   1      349.72      337.58     15.33 o
  -1  10   1        0.52        1.08      3.08 o
   0  10   1      930.08      871.63     23.32 o
   1  10   1      201.76      189.99     11.60 o
   2  10   1       90.79       88.83      9.83 o
   3  10   1      247.96      258.68     13.65 o
   4  10   1       15.61       17.26      4.62 o
   5  10   1       55.88       60.08      7.27 o
   6  10   1      221.91      238.24     12.84 o
   7  10   1       17.25       17.52      3.62 o
   8  10   1        0.81        0.88      3.78 o
   9  10   1        1.20       -2.96      2.96 o
  -8  11   1        2.70       -2.20      3.15 o
  -7  11   1       19.20       25.88      5.89 o
  -6  11   1       62.39       47.55      7.20 o
  -5  11   1       38.98       42.44      7.18 o
  -4  11   1       53.62       57.70      7.25 o
  -3  11   1        7.31        6.18      3.91 o
  -2  11   1       41.41       49.99      7.89 o
  -1  11   1       24.28       23.03      4.21 o
   0  11   1       18.29       19.28      3.73 o
   1  11   1       22.09       13.93      4.54 o
   2  11   1       60.14       58.98      6.88 o
   3  11   1      647.27      683.41     27.63 o
   4  11   1     1128.05     1299.19     29.82 o
   5  11   1      661.97      710.99     26.08 o
   6  11   1       27.26       28.95      9.85 o
   7  11   1       14.98       10.80      3.69 o
   8  11   1        7.83        2.85      3.15 o
  -7  12   1       13.56        6.28      2.68 o
  -6  12   1        6.44       -5.68      5.68 o
  -5  12   1        8.85        6.03      5.82 o
  -4  12   1        6.93        9.44      4.35 o
  -3  12   1        0.21       -1.56      4.61 o
  -2  12   1       29.91       32.89     14.48 o
  -1  12   1       36.05       43.20      4.99 o
   0  12   1        4.89        5.13      3.15 o
   1  12   1        6.15       18.04      4.64 o
   2  12   1       29.53       34.71      7.00 o
   3  12   1       77.41       94.27     15.00 o
   4  12   1      191.52      205.31     20.21 o
   5  12   1        0.65        9.33      6.33 o
   6  12   1        0.46       -2.78      5.46 o
   7  12   1        6.18        4.74      4.77 o
  -6  13   1       16.81       11.93      5.47 o
  -5  13   1        3.92       13.27      5.67 o
  -4  13   1        4.92        9.43      6.10 o
  -3  13   1        5.13        3.19      5.33 o
  -2  13   1       38.88       29.61      8.87 o
  -1  13   1        6.75        8.82      5.06 o
   0  13   1       28.37       29.87      5.58 o
   1  13   1        3.61       -1.08      3.44 o
   2  13   1       20.02       24.90      6.23 o
   3  13   1        3.56       10.40      6.32 o
   4  13   1       23.69       21.26      7.81 o
   5  13   1       72.00       50.93      8.60 o
   6  13   1       24.03       12.29      5.21 o
  -4  14   1        4.73       -3.84      3.84 o
  -3  14   1       35.65       31.68      7.36 o
  -2  14   1       30.31       35.62      8.00 o
  -1  14   1       21.55        9.54      5.34 o
   0  14   1       48.00       26.47      5.01 o
   1  14   1       66.79       57.37      9.64 o
   2  14   1        2.71        7.53      5.16 o
   3  14   1        2.45       10.52      5.01 o
 -12   0   2        4.17       -6.73      6.88 o
 -11   0   2       33.92       45.29     10.80 o
 -10   0   2       35.82       43.25     11.33 o
  -9   0   2       29.62       20.97      8.32 o
  -8   0   2       44.53       37.88     22.27 o
  -7   0   2      206.56      202.44     13.66 o
  -6   0   2      848.68      852.64     24.45 o
  -5   0   2    12134.08    12595.03     82.63 o
  -4   0   2      537.09      465.93     20.71 o
  -3   0   2    18168.57    17529.42    205.54 o
  -2   0   2      119.42      141.62      7.81 o
  -1   0   2       54.42       49.38      4.69 o
   0   0   2      161.77      170.47      8.19 o
   1   0   2     2217.23     2116.92     34.88 o
   2   0   2       30.15       32.67      5.00 o
   3   0   2      568.14      427.14     25.24 o
   4   0   2    12033.92    11716.15     83.01 o
   5   0   2      225.47      285.42     13.17 o
   6   0   2      317.79      349.10     16.49 o
   7   0   2      194.65      208.62     16.25 o
   8   0   2      580.15      634.73     22.89 o
   9   0   2      131.48      132.69     16.20 o
  10   0   2        0.06      -10.02     10.02 o
  11   0   2       20.04       17.68      8.82 o
  12   0   2      142.52      143.77     16.62 o
 -12   1   2        1.15       -0.52      5.04 o
 -11   1   2       79.36       69.35      9.44 o
 -10   1   2      131.16      107.17     12.29 o
  -9   1   2       61.54       60.84      7.70 o
  -8   1   2       44.65       38.01      7.06 o
  -7   1   2       10.59        7.55      2.89 o
  -6   1   2      983.87     1055.67     19.29 o
  -5   1   2       64.88       81.57      5.85 o
  -4   1   2     2519.76     2477.43     22.11 o
  -3   1   2      765.02      676.42     11.61 o
  -2   1   2      146.75      126.16      4.73 o
  -1   1   2       50.47       56.56      2.59 o
   0   1   2        0.27        1.33      0.94 o
   1   1   2       90.22       81.18      3.21 o
   2   1   2    14080.91    13093.21     77.07 o
   3   1   2      569.89      484.31     10.83 o
   4   1   2      588.42      610.25     11.79 o
   5   1   2      527.87      488.68     12.89 o
   6   1   2        0.37       -1.24      3.04 o
   7   1   2       14.01        6.74      5.73 o
   8   1   2        0.30        0.23      3.25 o
   9   1   2        0.05        4.97      3.98 o
  10   1   2       83.58       72.01     10.79 o
  11   1   2       48.42       32.80     10.02 o
  12   1   2        4.35        7.02      7.85 o
 -12   2   2       22.37       19.53      6.69 o
 -11   2   2       86.04       95.10     10.22 o
 -10   2   2       13.17       15.28      4.04 o
  -9   2   2      306.15      321.75     13.59 o
  -8   2   2       70.79       58.50     11.67 o
  -7   2   2       39.37       52.68      8.57 o
  -6   2   2     1023.40      958.96     41.57 o
  -5   2   2      391.01      428.94     12.82 o
  -4   2   2      177.82      162.12      6.36 o
  -3   2   2      373.93      398.73      8.08 o
  -2   2   2     3802.12     3459.24     22.59 o
  -1   2   2      327.78      309.86      9.38 o
   0   2   2       60.60       59.25      2.48 o
   1   2   2     1637.88     1469.17     16.80 o
   2   2   2      987.75      948.39     20.23 o
   3   2   2      257.20      235.19      9.23 o
   4   2   2      267.47      251.78     11.84 o
   5   2   2     2318.40     2442.93     35.02 o
   6   2   2     2490.27     2618.99     40.81 o
   7   2   2       14.46       10.68      6.75 o
   8   2   2     1748.50     1778.85     32.34 o
   9   2   2      577.42      567.29     18.24 o
  10   2   2       14.99       12.42     12.85 o
  11   2   2        1.47        3.81      4.06 o
  12   2   2        0.91        6.21      5.32 o
 -12   3   2       24.84       30.18      9.31 o
 -11   3   2      323.78      331.11     18.64 o
 -10   3   2      133.82      136.62     10.68 o
  -9   3   2       39.66       47.90      7.02 o
  -8   3   2      660.05      743.40     23.29 o
  -7   3   2        2.57        6.63      5.54 o
  -6   3   2       50.91       50.63     11.52 o
  -5   3   2      331.59      331.58     15.51 o
  -4   3   2        4.95       11.16      3.58 o
  -3   3   2       83.41       79.51      4.39 o
  -2   3   2      153.53      100.57      4.03 o
  -1   3   2      620.99      611.52     14.55 o
   0   3   2       93.19       87.06      3.37 o
   1   3   2      153.85      133.57      5.75 o
   2   3   2      456.40      450.12     14.65 o
   3   3   2     6576.95     6416.09     42.29 o
   4   3   2     3700.14     3604.86     45.33 o
   5   3   2       16.25       43.02      5.99 o
   6   3   2        9.29        9.53      4.89 o
   7   3   2     1246.76     1358.35     37.86 o
   8   3   2      444.11      460.75     18.39 o
   9   3   2       95.08       78.81      8.47 o
  10   3   2        3.45        5.24      4.87 o
  11   3   2        0.33       -0.13      4.59 o
  12   3   2        2.09        5.48      5.62 o
 -12   4   2        8.18        3.20      5.55 o
 -11   4   2       60.19       50.64      7.69 o
 -10   4   2      147.78      140.13     13.42 o
  -9   4   2      125.21      123.52     10.51 o
  -8   4   2      215.08      230.17     11.39 o
  -7   4   2       79.39       89.64     16.44 o
  -6   4   2        5.02        1.93      5.74 o
  -5   4   2     4281.06     4301.37     58.33 o
  -4   4   2     1135.77     1250.39     23.21 o
  -3   4   2      228.83      230.84      8.09 o
  -2   4   2      385.05      371.64     12.01 o
  -1   4   2      708.77      634.25     19.06 o
   0   4   2     1832.08     1773.85     30.00 o
   1   4   2      230.84      265.41      8.50 o
   2   4   2     4066.97     4119.03     32.99 o
   3   4   2      600.95      776.39     19.87 o
   4   4   2     5328.11     5507.10     91.21 o
   5   4   2     2515.33     2656.82     54.91 o
   6   4   2     1819.23     2050.32     43.36 o
   7   4   2        7.95       -2.23      4.90 o
   8   4   2      167.33      184.34     13.73 o
   9   4   2      104.45      107.09      8.36 o
  10   4   2      160.21      160.27     11.18 o
  11   4   2        7.21        4.08      4.92 o
  12   4   2        0.18        4.35      8.24 o
 -12   5   2        0.91        2.80      2.92 o
 -11   5   2       10.11        6.80      4.49 o
 -10   5   2      108.12      120.29     12.23 o
  -9   5   2        6.13        8.75      3.57 o
  -8   5   2      467.56      464.33     16.26 o
  -7   5   2       10.54        9.26      9.40 o
  -6   5   2      125.88      107.00     11.10 o
  -5   5   2        0.68       -0.65      4.45 o
  -4   5   2     1112.96     1171.85     27.09 o
  -3   5   2       67.55       84.82      7.29 o
  -2   5   2     2255.30     2212.95     75.94 o
  -1   5   2      407.44      365.33     21.60 o
   0   5   2      188.60      218.05     10.76 o
   1   5   2      453.76      493.77     12.78 o
   2   5   2      234.29      237.26      9.02 o
   3   5   2      680.92      643.70     19.43 o
   4   5   2     2210.87     2541.87     38.25 o
   5   5   2       91.49      112.07     12.33 o
   6   5   2       26.81       27.98      9.37 o
   7   5   2       35.48       31.53      5.85 o
   8   5   2       84.42       78.63      7.22 o
   9   5   2      188.19      193.58     12.67 o
  10   5   2        8.11       10.40      4.83 o
  11   5   2       32.81       39.98      7.12 o
  12   5   2        0.82        4.79      3.11 o
 -11   6   2        3.07        9.66      3.84 o
 -10   6   2      154.56      165.60     10.74 o
  -9   6   2       17.77       19.02      4.48 o
  -8   6   2        2.37        5.08      3.57 o
  -7   6   2        0.15        4.03      5.18 o
  -6   6   2      440.85      482.95     30.56 o
  -5   6   2     1767.12     1905.96     43.59 o
  -4   6   2      333.85      343.20     20.04 o
  -3   6   2      890.51      887.32     26.04 o
  -2   6   2        5.24       -3.19      6.99 o
  -1   6   2     1095.20     1177.73     34.15 o
   0   6   2      826.60      829.98     35.49 o
   1   6   2      480.22      474.02     15.79 o
   2   6   2     1896.79     2068.36     36.02 o
   3   6   2      294.91      296.88     13.14 o
   4   6   2        0.62       -3.52      4.29 o
   5   6   2        5.43       12.05      6.57 o
   6   6   2       65.59       59.90     14.15 o
   7   6   2      452.01      485.33     19.03 o
   8   6   2       14.36       16.62      4.40 o
   9   6   2       28.76       31.01      5.19 o
  10   6   2       96.69       93.68     13.81 o
  11   6   2        6.01        5.25      3.39 o
 -11   7   2       29.64       27.53      7.58 o
 -10   7   2        4.68       -2.40      3.69 o
  -9   7   2        0.05       -5.58      5.58 o
  -8   7   2       13.88       18.46      5.08 o
  -7   7   2        2.39        9.61      7.25 o
  -6   7   2        0.29       34.09     11.35 o
  -5   7   2      325.73      314.77     16.17 o
  -4   7   2       89.60      118.40     13.08 o
  -3   7   2       50.11       48.17      7.39 o
  -2   7   2      588.10      643.94     20.45 o
  -1   7   2       16.64       18.80      6.13 o
   0   7   2      179.22      189.69     14.64 o
   1   7   2      431.83      468.11     44.34 o
   2   7   2      615.82      629.96     30.49 o
   3   7   2        4.56        6.70      5.90 o
   4   7   2      611.20      567.06     39.92 o
   5   7   2      175.11      163.82     14.91 o
   6   7   2       14.10       20.12     11.31 o
   7   7   2      142.19      147.35     13.27 o
   8   7   2        0.21       -3.88      4.17 o
   9   7   2       57.74       69.10     13.73 o
  10   7   2        0.42        1.34      5.43 o
  11   7   2        0.03       -4.85      4.85 o
 -10   8   2        0.48       -4.24      4.24 o
  -9   8   2       27.20       25.96      6.24 o
  -8   8   2       10.04       24.20      6.47 o
  -7   8   2      221.02      273.96     25.80 o
  -6   8   2      195.43      220.24     14.94 o
  -5   8   2       61.28       66.15      6.37 o
  -4   8   2      206.11      213.64      9.52 o
  -3   8   2       29.45       29.47      6.32 o
  -2   8   2      201.24      180.03     12.98 o
  -1   8   2      118.71      145.24     18.38 o
   0   8   2      267.45      278.68     24.77 o
   1   8   2       39.46       30.97      8.99 o
   2   8   2       44.81       37.47     15.02 o
   3   8   2     1226.78     1243.06     82.30 o
   4   8   2      507.31      590.17     33.82 o
   5   8   2       18.20       23.39      4.61 o
   6   8   2       32.79       11.58      7.66 o
   7   8   2        0.00        0.28      4.44 o
   8   8   2        0.97        3.13      4.84 o
   9   8   2      268.59      277.46     30.78 o
  10   8   2       10.55        7.00      4.80 o
 -10   9   2       10.55       10.38      5.20 o
  -9   9   2       14.13       15.22      8.95 o
  -8   9   2       27.51       34.81      6.86 o
  -7   9   2        7.05        4.81      6.93 o
  -6   9   2       52.84       79.26     27.80 o
  -5   9   2      257.68      246.25     25.79 o
  -4   9   2       60.78       76.17      6.46 o
  -3   9   2      129.64      116.77      8.09 o
  -2   9   2       44.94       48.42      5.98 o
  -1   9   2       11.54       -0.59      7.42 o
   0   9   2       11.62       13.92     14.74 o
   1   9   2       16.82        3.70      4.28 o
   2   9   2        7.70        9.91      3.21 o
   3   9   2        0.33       10.03      5.16 o
   4   9   2      574.12      614.50     31.52 o
   5   9   2      289.35      337.75     13.40 o
   6   9   2       76.99      103.24      8.83 o
   7   9   2        5.79        6.27      4.49 o
   8   9   2        1.11        9.61      5.39 o
   9   9   2       40.60       28.90      6.58 o
  10   9   2      196.43      196.04     15.59 o
  -9  10   2       12.29        6.84      3.62 o
  -8  10   2        3.69        3.97      3.86 o
  -7  10   2       27.72       35.27      7.15 o
  -6  10   2       70.96       88.51     10.19 o
  -5  10   2        7.33        9.42      5.56 o
  -4  10   2       52.05       44.04      6.29 o
  -3  10   2       74.83       81.51      8.16 o
  -2  10   2      179.16      177.79      9.55 o
  -1  10   2       14.73       10.88      3.12 o
   0  10   2       76.79       79.96      7.58 o
   1  10   2       35.38       38.10      5.74 o
   2  10   2      634.35      660.53     17.93 o
   3  10   2      555.10      555.89     24.78 o
   4  10   2        4.54       18.90      4.05 o
   5  10   2        0.43        0.32      4.79 o
   6  10   2       13.19       15.39      3.80 o
   7  10   2        2.68       -0.26      3.55 o
   8  10   2       34.34       30.75      4.85 o
   9  10   2        0.65       -3.58      3.58 o
  -8  11   2        0.92       -2.15      3.16 o
  -7  11   2       18.23       17.57      4.49 o
  -6  11   2        2.16        0.69      4.72 o
  -5  11   2       55.73       49.13      8.46 o
  -4  11   2       87.74       93.94     10.76 o
  -3  11   2      175.67      184.97     11.80 o
  -2  11   2       33.03       40.71      6.26 o
  -1  11   2        3.15        1.16      4.63 o
   0  11   2      102.43      108.87      7.50 o
   1  11   2       22.36       24.24      4.35 o
   2  11   2       51.13       59.68      7.01 o
   3  11   2        0.74        7.77      5.21 o
   4  11   2       45.33       54.90      8.97 o
   5  11   2       11.28        9.42      8.41 o
   6  11   2        7.08       12.83      5.56 o
   7  11   2        4.73       -0.99      4.51 o
   8  11   2        0.63        3.01      8.07 o
  -7  12   2       40.02       39.21      5.49 o
  -6  12   2        2.14        1.34      2.88 o
  -5  12   2        0.89       -1.17      6.28 o
  -4  12   2        1.74        1.34      4.01 o
  -3  12   2      101.45      110.44     15.89 o
  -2  12   2       33.73       34.53      6.89 o
  -1  12   2        0.27       -2.84      2.84 o
   0  12   2       21.29       19.83      5.12 o
   1  12   2       89.75       85.85      9.55 o
   2  12   2       40.60       47.26      6.16 o
   3  12   2       29.11       34.88      8.78 o
   4  12   2       47.27       71.69     13.39 o
   5  12   2        4.66        8.24      6.61 o
   6  12   2        4.25       10.47      5.59 o
   7  12   2        0.28        0.43      5.38 o
  -6  13   2        0.21       -0.20      3.97 o
  -5  13   2        1.59        5.80      4.48 o
  -4  13   2        3.24        3.68      4.99 o
  -3  13   2       17.59       17.47      7.48 o
  -2  13   2        2.47       -2.23      6.41 o
  -1  13   2        0.87        3.28      5.80 o
   0  13   2        1.27        0.16      2.67 o
   1  13   2       35.85       45.34      5.65 o
   2  13   2       30.99       32.28      6.11 o
   3  13   2        4.17        9.99      6.26 o
   4  13   2        8.84       25.85      7.57 o
   5  13   2       46.56       37.30      7.52 o
   6  13   2       37.46       18.09      6.34 o
  -3  14   2       11.15        9.15      5.16 o
  -2  14   2        0.44       -4.53      4.53 o
  -1  14   2        7.31        8.99      4.43 o
   0  14   2        0.00       -4.65      8.03 o
   1  14   2        0.80       -0.03      4.50 o
   2  14   2        6.80        6.97      5.08 o
   3  14   2       18.99       14.36      5.30 o
 -12   1   3        6.15        3.17     13.21 o
 -11   1   3        0.06       -3.26      4.93 o
 -10   1   3       99.99      118.42     14.16 o
  -9   1   3      315.96      380.97     17.44 o
  -8   1   3        0.66       -1.73      4.43 o
  -7   1   3        0.53       -1.53      4.00 o
  -6   1   3      440.73      411.44     15.53 o
  -5   1   3     4863.63     4973.98     42.28 o
  -4   1   3      425.64      538.21     12.00 o
  -3   1   3    21928.47    22010.67    138.80 o
  -2   1   3      175.14      204.57      6.75 o
  -1   1   3      549.14      558.15     18.74 o
   0   1   3     2197.05     2086.13     43.01 o
   1   1   3       31.81       28.20      2.30 o
   2   1   3        1.23        5.68      3.35 o
   3   1   3      822.85      721.77     13.37 o
   4   1   3     2395.78     2297.09     27.42 o
   5   1   3       85.27       88.39      8.27 o
   6   1   3      267.85      270.93     13.28 o
   7   1   3      415.74      429.47     24.55 o
   8   1   3      332.52      362.59     12.42 o
   9   1   3        0.34        0.59      4.28 o
  10   1   3      124.17      142.75     13.85 o
  11   1   3       57.40       45.73      6.18 o
  12   1   3        8.48        8.43      3.91 o
 -12   2   3       43.82       56.75     10.81 o
 -11   2   3       22.16       28.94     10.45 o
 -10   2   3      267.54      240.88     19.24 o
  -9   2   3        2.33       -3.82      3.82 o
  -8   2   3      158.28      179.32     17.66 o
  -7   2   3      817.10      794.65     27.62 o
  -6   2   3      127.70      121.07     15.26 o
  -5   2   3      999.50     1004.90     18.08 o
  -4   2   3      136.36      142.00      4.83 o
  -3   2   3     2090.44     2074.60     20.71 o
  -2   2   3    17599.92    17093.94     90.55 o
  -1   2   3    14407.19    13855.64     95.21 o
   0   2   3     3856.72     4013.30     50.28 o
   1   2   3       30.71       25.92      2.37 o
   2   2   3      489.66      462.45     13.40 o
   3   2   3      516.49      482.79     13.52 o
   4   2   3      657.08      599.81     18.58 o
   5   2   3      151.73      139.35      8.14 o
   6   2   3      121.24      135.63      9.78 o
   7   2   3      313.02      254.56     16.15 o
   8   2   3        0.32        7.94      3.67 o
   9   2   3       37.98       39.78      6.61 o
  10   2   3      214.99      211.73     13.45 o
  11   2   3        1.00        1.07      3.37 o
  12   2   3       14.10       26.60     15.51 o
 -12   3   3        0.01       -3.56      5.81 o
 -11   3   3       60.62       43.42      7.46 o
 -10   3   3       18.94       22.91      6.46 o
  -9   3   3        1.76       10.46      4.74 o
  -8   3   3       75.15       71.83      6.34 o
  -7   3   3      173.38      205.23     23.63 o
  -6   3   3     1887.63     1969.52     40.98 o
  -5   3   3     1564.54     1611.38     33.84 o
  -4   3   3      155.52      197.38      8.84 o
  -3   3   3       55.59       27.83      3.26 o
  -2   3   3     1514.62     1490.13     21.08 o
  -1   3   3     1035.12      961.75     25.65 o
   0   3   3     2426.46     2321.85     19.55 o
   1   3   3     1960.38     1885.21     22.73 o
   2   3   3     1295.64     1274.19     19.90 o
   3   3   3      875.46      898.96     22.74 o
   4   3   3      448.67      403.70     15.66 o
   5   3   3      733.92      776.90     19.02 o
   6   3   3       64.62       66.53      8.07 o
   7   3   3      106.74      127.88     15.55 o
   8   3   3      820.22      852.95     21.46 o
   9   3   3       18.37       15.56      5.12 o
  10   3   3        0.17        0.60      3.92 o
  11   3   3       28.46       16.03     13.37 o
  12   3   3       38.87       23.10      4.75 o
 -12   4   3        3.20        3.87      5.01 o
 -11   4   3        0.33        8.87     13.16 o
 -10   4   3        7.00        9.52      5.33 o
  -9   4   3        8.42        5.94      3.44 o
  -8   4   3      556.38      531.25     17.16 o
  -7   4   3        5.33       10.81     11.55 o
  -6   4   3      981.07     1009.27     31.10 o
  -5   4   3       29.99       34.68      6.20 o
  -4   4   3     2019.78     1947.65     35.35 o
  -3   4   3     1604.95     1515.73     22.09 o
  -2   4   3      104.53      108.72      6.82 o
  -1   4   3      337.75      305.44     12.22 o
   0   4   3      384.47      338.14     13.36 o
   1   4   3      191.67      181.74      7.62 o
   2   4   3       13.84       15.66      2.41 o
   3   4   3        7.24       10.09      3.73 o
   4   4   3      300.44      309.47     17.40 o
   5   4   3      362.31      322.91     19.71 o
   6   4   3        2.34        2.15      4.11 o
   7   4   3      143.42      135.28     11.24 o
   8   4   3        0.01        2.18      4.86 o
   9   4   3        0.53       -4.79      4.79 o
  10   4   3        3.37        4.36      4.53 o
  11   4   3        0.66        2.81      3.79 o
  12   4   3        3.24        3.10      3.38 o
 -12   5   3       11.03        4.91      4.77 o
 -11   5   3        0.95        5.56      3.99 o
 -10   5   3       74.91       70.50      7.70 o
  -9   5   3        2.28       -1.35      3.22 o
  -8   5   3       14.11       19.42      4.12 o
  -7   5   3        0.66       -1.34      4.67 o
  -6   5   3       28.64       40.31      8.79 o
  -5   5   3     1172.86     1106.08     31.78 o
  -4   5   3       70.94       41.80      7.66 o
  -3   5   3      619.80      632.43     31.10 o
  -2   5   3     1049.29     1145.20     52.99 o
  -1   5   3     2833.18     2871.90     60.51 o
   0   5   3     1881.18     1916.35     53.16 o
   1   5   3        4.54        5.07      2.14 o
   2   5   3      151.00      149.23      6.71 o
   3   5   3      823.35      791.16     19.71 o
   4   5   3      778.65      736.93     28.07 o
   5   5   3     1710.52     1667.03     45.94 o
   6   5   3      324.58      325.42     16.11 o
   7   5   3      126.22      128.66      9.88 o
   8   5   3       63.53       69.62      6.66 o
   9   5   3       80.23       77.86      6.84 o
  10   5   3       93.13       92.33      8.49 o
  11   5   3       12.50        4.71      3.64 o
  12   5   3       15.63       12.78      3.88 o
 -11   6   3       56.25       56.73      7.25 o
 -10   6   3       25.75       22.60      5.81 o
  -9   6   3       40.32       42.57      5.93 o
  -8   6   3        0.03        2.91      3.78 o
  -7   6   3      161.51      150.78     23.25 o
  -6   6   3       19.94       18.42      8.59 o
  -5   6   3     1576.49     1782.77     55.99 o
  -4   6   3      409.05      455.50     34.16 o
  -3   6   3      937.10     1117.63     29.45 o
  -2   6   3      632.13      551.95     42.32 o
  -1   6   3     1685.29     1715.26     52.16 o
   0   6   3       50.09       81.56     10.48 o
   1   6   3        7.96       12.66      4.19 o
   2   6   3      263.80      291.13     11.91 o
   3   6   3      176.45      209.97     10.96 o
   4   6   3      137.42      162.37     12.38 o
   5   6   3      243.71      239.46     16.20 o
   6   6   3        9.08        6.90      4.52 o
   7   6   3      257.42      264.45     14.15 o
   8   6   3       13.55        3.35      4.59 o
   9   6   3       43.00       63.86      9.24 o
  10   6   3       43.99       42.95      7.42 o
  11   6   3        9.54       12.82      4.20 o
 -10   7   3        3.06        0.05      3.20 o
  -9   7   3       19.74       12.90      4.65 o
  -8   7   3      174.64      186.58     12.26 o
  -7   7   3      162.50      179.49     21.36 o
  -6   7   3       30.29       22.85      6.06 o
  -5   7   3      413.09      409.98     18.54 o
  -4   7   3      365.33      386.69     20.10 o
  -3   7   3      780.25      808.25     26.94 o
  -2   7   3     1415.42     1462.22     73.16 o
  -1   7   3       61.79       47.42      7.99 o
   0   7   3      136.85      202.86     19.80 o
   1   7   3       72.86       68.00     11.31 o
   2   7   3      144.42      176.41     27.90 o
   3   7   3      220.21      198.51     20.12 o
   4   7   3      123.57      131.16     18.78 o
   5   7   3        0.60       -3.81      4.04 o
   6   7   3       35.54       40.96      5.20 o
   7   7   3        4.12        5.74      4.12 o
   8   7   3       46.31       37.72      7.26 o
   9   7   3      491.51      490.51     33.25 o
  10   7   3      467.41      537.40     31.66 o
  11   7   3       34.33       40.24      7.87 o
 -10   8   3        4.09       -0.10      3.44 o
  -9   8   3       17.11        8.13      5.48 o
  -8   8   3       22.76       21.42      6.48 o
  -7   8   3     1116.23     1223.93     53.74 o
  -6   8   3      906.59      892.21     30.15 o
  -5   8   3      198.13      195.43     11.81 o
  -4   8   3      227.08      228.59     10.65 o
  -3   8   3      702.76      599.53     28.30 o
  -2   8   3      115.33      103.19     10.16 o
  -1   8   3     1041.94     1069.43     49.34 o
   0   8   3      174.31      156.44     19.03 o
   1   8   3        3.97       -0.30      6.15 o
   2   8   3        2.74       20.25     12.31 o
   3   8   3      124.49      111.68     23.64 o
   4   8   3      131.13      113.82     21.63 o
   5   8   3      202.00      220.43     12.46 o
   6   8   3      109.90      120.48      9.71 o
   7   8   3      153.50      149.00     13.53 o
   8   8   3        1.69        6.60      6.61 o
   9   8   3      145.97      135.59     16.87 o
  10   8   3       17.35        1.74      4.89 o
 -10   9   3        3.26       -0.57      3.82 o
  -9   9   3       11.99       10.05      4.05 o
  -8   9   3       40.52       64.84      8.49 o
  -7   9   3      363.94      372.32     29.39 o
  -6   9   3      340.70      336.50     18.79 o
  -5   9   3        0.29       -3.31      4.49 o
  -4   9   3      125.33      131.92     11.18 o
  -3   9   3       46.32       49.51      5.30 o
  -2   9   3       28.55       24.23      4.15 o
  -1   9   3        8.97       14.58      5.39 o
   0   9   3        1.91       -4.02      8.12 o
   1   9   3      151.34      142.97     11.35 o
   2   9   3      239.47      224.51     11.84 o
   3   9   3      146.56      136.32     16.95 o
   4   9   3      123.99      123.27     16.75 o
   5   9   3        0.00        0.74      3.31 o
   6   9   3       77.85       74.00      7.61 o
   7   9   3       82.81       95.31     10.23 o
   8   9   3      186.84      193.11     13.64 o
   9   9   3       11.60        8.28      6.10 o
  10   9   3      108.64      102.58      7.90 o
  -9  10   3        0.68        2.72      3.65 o
  -8  10   3        6.65        9.02      7.68 o
  -7  10   3      215.90      217.92     15.47 o
  -6  10   3      787.99      842.04     29.33 o
  -5  10   3      195.84      173.27     14.09 o
  -4  10   3      193.52      172.87     11.23 o
  -3  10   3      315.05      309.08     15.16 o
  -2  10   3       77.03       70.45      6.41 o
  -1  10   3      505.67      502.59     17.76 o
   0  10   3      214.51      199.71     11.31 o
   1  10   3      118.16      111.37      8.62 o
   2  10   3      248.43      252.34     11.31 o
   3  10   3       18.93       21.00      6.25 o
   4  10   3       44.04       46.73      9.99 o
   5  10   3      436.24      470.41     18.41 o
   6  10   3       55.20       44.23      5.15 o
   7  10   3       59.37       71.96      9.92 o
   8  10   3       41.44       49.35      4.60 o
   9  10   3        2.66       -2.48      4.15 o
  -8  11   3       17.33       27.96      8.81 o
  -7  11   3       24.82       31.12      5.85 o
  -6  11   3       19.78       16.11      7.01 o
  -5  11   3        6.20       11.65      5.75 o
  -4  11   3      117.21      137.72     10.05 o
  -3  11   3       16.03       16.92      3.91 o
  -2  11   3      179.78      167.29     10.94 o
  -1  11   3        5.48        2.48      3.01 o
   0  11   3      164.84      154.93      8.98 o
   1  11   3       10.33       14.38      3.36 o
   2  11   3       19.54       21.51      4.64 o
   3  11   3      512.50      512.95     24.14 o
   4  11   3      157.67      159.29     13.80 o
   5  11   3       20.22       24.27      7.70 o
   6  11   3        4.09        8.42      7.00 o
   7  11   3       12.73       22.26      4.96 o
   8  11   3      152.38      154.13     13.75 o
  -7  12   3      148.47      144.42     12.78 o
  -6  12   3       93.85       93.82      6.91 o
  -5  12   3        0.79        2.97      3.77 o
  -4  12   3        0.20        3.62      5.99 o
  -3  12   3       12.10       13.70      9.33 o
  -2  12   3       52.08       42.06      6.92 o
  -1  12   3       17.10       15.47      4.13 o
   0  12   3        0.12        0.37      5.36 o
   1  12   3       73.94       60.33      7.62 o
   2  12   3       35.81       31.27      5.13 o
   3  12   3        0.09        6.38      4.64 o
   4  12   3        6.50       16.08      5.91 o
   5  12   3       10.24       24.16      8.57 o
   6  12   3        4.27       -3.75      5.82 o
   7  12   3       34.51       17.51     10.09 o
  -6  13   3        0.59       -1.64      4.45 o
  -5  13   3        0.54       -3.27      3.27 o
  -4  13   3        2.02        3.29      4.86 o
  -3  13   3        2.16        5.00      6.45 o
  -2  13   3       61.18       67.63     12.12 o
  -1  13   3        2.16        2.84      3.91 o
   0  13   3        0.56       -0.54      3.57 o
   1  13   3       11.07       11.95      3.54 o
   2  13   3        7.30        7.14      4.34 o
   3  13   3       15.84       10.29      9.07 o
   4  13   3        9.13       10.43      5.15 o
   5  13   3        0.87       -4.69      4.69 o
  -3  14   3       73.88       80.89     10.21 o
  -2  14   3       72.57       60.33      9.37 o
  -1  14   3        5.09        9.41      5.60 o
   0  14   3        0.00        1.81      2.81 o
   1  14   3        4.07        1.23      7.55 o
   2  14   3        0.00        6.96      4.97 o
   3  14   3        0.46       -4.52      4.52 o
 -12   0   4       16.56       18.87      7.37 o
 -11   0   4        0.27       -7.00      7.00 o
 -10   0   4       13.26       12.06      6.97 o
  -9   0   4      168.70      164.99     14.12 o
  -8   0   4       83.92       66.60      7.93 o
  -7   0   4     1424.20     1465.24     41.34 o
  -6   0   4     1401.75     1462.75     31.62 o
  -5   0   4      285.93      391.60     21.48 o
  -4   0   4     6761.55     6791.13     79.90 o
  -3   0   4   205985.78   203298.70    622.06 o
  -2   0   4    16718.02    17501.85     87.37 o
  -1   0   4    13684.42    12681.35    106.52 o
   0   0   4    14107.35    13329.66    101.22 o
   1   0   4    18337.67    17658.42    126.94 o
   2   0   4     2740.76     2261.59     80.96 o
   3   0   4      115.23       90.45      7.75 o
   4   0   4        6.69       12.98      5.03 o
   5   0   4       54.72       57.16      6.89 o
   6   0   4      243.51      240.51     15.99 o
   7   0   4      874.24      850.62     59.50 o
   8   0   4      843.05      891.83     30.75 o
   9   0   4       68.55       65.25     10.76 o
  10   0   4       32.84       24.59      9.73 o
  11   0   4       76.14       88.96     15.43 o
  12   0   4      123.64      132.77     15.53 o
 -12   1   4       43.69       39.85      6.30 o
 -11   1   4        5.56        1.02      5.36 o
 -10   1   4        0.03       -4.59      4.59 o
  -9   1   4       43.41       55.48      7.16 o
  -8   1   4      165.17      159.24     10.47 o
  -7   1   4      559.43      575.32     17.03 o
  -6   1   4        9.09       12.30      3.66 o
  -5   1   4       12.69       24.49      2.95 o
  -4   1   4     1313.87     1188.16     13.02 o
  -3   1   4    59427.65    59323.43    259.50 o
  -2   1   4   216186.58   202329.91   1448.17 o
  -1   1   4      413.08      471.43      9.11 o
   0   1   4     8010.00     7458.21    146.86 o
   1   1   4    10525.06     9855.14     36.90 o
   2   1   4        0.00       11.24      3.02 o
   3   1   4      369.76      326.18     12.07 o
   4   1   4        3.00        8.19      2.82 o
   5   1   4      219.74      213.11     10.88 o
   6   1   4        1.26        1.02      3.69 o
   7   1   4      126.29      113.86     11.34 o
   8   1   4        3.82        8.19      3.53 o
   9   1   4      835.32      893.66     26.88 o
  10   1   4       29.97       40.66      8.38 o
  11   1   4       49.42       51.63      6.80 o
  12   1   4       57.23       53.53      7.35 o
 -12   2   4       20.12       12.32      6.32 o
 -11   2   4        9.87       -1.94      9.38 o
 -10   2   4        1.25        3.48      4.27 o
  -9   2   4      156.42      148.58     11.07 o
  -8   2   4      163.29      155.85      8.97 o
  -7   2   4       71.48       62.21     16.69 o
  -6   2   4      957.45      935.03     25.89 o
  -5   2   4      295.48      317.36     10.21 o
  -4   2   4     3554.53     3569.50     53.05 o
  -3   2   4     7139.29     6492.41     34.04 o
  -2   2   4      134.15       78.28      6.35 o
  -1   2   4    25806.22    22882.33    112.58 o
   0   2   4       49.60       46.22      2.38 o
   1   2   4        3.50        3.61      1.55 o
   2   2   4      779.28      726.06     15.23 o
   3   2   4       68.65       77.85      4.64 o
   4   2   4       21.36       25.60      3.45 o
   5   2   4       25.66       36.41      4.70 o
   6   2   4       31.57       24.70      5.74 o
   7   2   4       75.50       88.21     10.13 o
   8   2   4      633.81      649.39     18.75 o
   9   2   4        7.95        1.96      3.99 o
  10   2   4        5.24       -0.52      4.03 o
  11   2   4      109.42      126.14      9.71 o
  12   2   4       21.86       27.51      5.13 o
 -12   3   4        8.67       15.76      7.07 o
 -11   3   4        5.21        6.12      6.72 o
 -10   3   4       13.53        9.03      3.92 o
  -9   3   4        6.94        4.16      3.74 o
  -8   3   4      120.84      116.91      8.15 o
  -7   3   4       96.29       81.99     14.13 o
  -6   3   4      142.46      161.93     12.49 o
  -5   3   4       62.80       65.22      6.59 o
  -4   3   4     1254.70     1163.63     19.29 o
  -3   3   4      875.73      863.62     18.50 o
  -2   3   4      612.85      521.36     13.46 o
  -1   3   4     2522.63     2558.17     66.98 o
   0   3   4        0.87        4.45      1.39 o
   1   3   4     2027.19     1880.78     19.81 o
   2   3   4     7340.85     7032.98     43.47 o
   3   3   4      368.14      350.58     14.61 o
   4   3   4      511.15      491.39     17.60 o
   5   3   4       94.78       81.74      6.43 o
   6   3   4      170.44      178.93     12.90 o
   7   3   4      558.34      556.52     24.50 o
   8   3   4       24.07       24.53      4.05 o
   9   3   4      106.93       92.21      9.09 o
  10   3   4        0.38        5.63      3.73 o
  11   3   4       37.57       51.46      8.03 o
  12   3   4        0.92        2.30      4.02 o
 -12   4   4        0.14        6.85      5.72 o
 -11   4   4       71.63       84.51      9.85 o
 -10   4   4        0.54        8.67      5.20 o
  -9   4   4       14.09       13.72      3.98 o
  -8   4   4      129.92      123.99      8.73 o
  -7   4   4        1.43        6.81      6.86 o
  -6   4   4       31.68       38.63      9.04 o
  -5   4   4      335.45      418.48     18.77 o
  -4   4   4     1830.77     1770.88     25.40 o
  -3   4   4     2273.20     2290.37     35.23 o
  -2   4   4       45.80       47.56      7.81 o
  -1   4   4      542.83      564.44     17.71 o
   0   4   4      404.25      416.58      9.89 o
   1   4   4      545.98      480.74     12.25 o
   2   4   4     1020.99     1160.55     24.23 o
   3   4   4     2076.76     2256.59     35.64 o
   4   4   4      157.81      185.40     13.72 o
   5   4   4       61.17       56.08      6.61 o
   6   4   4        0.36        0.51      4.81 o
   7   4   4      186.98      196.39     12.00 o
   8   4   4       67.58       69.11      6.94 o
   9   4   4       10.84       12.67      4.74 o
  10   4   4      293.80      307.04     15.35 o
  11   4   4        0.02       -4.77      4.77 o
  12   4   4       22.82       24.55      4.77 o
 -12   5   4        6.48       -4.16      5.21 o
 -11   5   4       18.26       13.26      4.86 o
 -10   5   4       55.65       60.13      7.23 o
  -9   5   4       16.59       14.59      5.73 o
  -8   5   4       10.44       18.31      5.36 o
  -7   5   4      258.32      256.63     13.58 o
  -6   5   4       77.20       76.68     11.32 o
  -5   5   4       61.36       58.76      9.40 o
  -4   5   4     2264.11     2501.41     44.88 o
  -3   5   4      107.35      109.08     10.94 o
  -2   5   4     1708.65     1793.53     69.61 o
  -1   5   4      355.47      439.36     24.26 o
   0   5   4     7225.81     7518.60    100.37 o
   1   5   4      410.90      364.83     10.39 o
   2   5   4       54.27       56.39      4.25 o
   3   5   4      867.16     1038.41     26.39 o
   4   5   4      911.58      922.32     27.66 o
   5   5   4       10.47        8.18      4.44 o
   6   5   4      111.52       89.27      8.49 o
   7   5   4      348.76      345.12     22.15 o
   8   5   4      287.25      292.40     12.95 o
   9   5   4       88.87       88.78      7.53 o
  10   5   4      304.15      295.36     14.43 o
  11   5   4       16.72       16.52      5.22 o
  12   5   4        5.88        2.94      3.45 o
 -11   6   4        7.53        1.31      3.47 o
 -10   6   4       39.38       40.22      5.87 o
  -9   6   4       13.60        7.48      3.61 o
  -8   6   4       25.73       29.29      6.06 o
  -7   6   4       20.40       24.67      6.55 o
  -6   6   4      549.90      613.58     44.67 o
  -5   6   4     1141.94     1176.08     39.69 o
  -4   6   4      103.63      124.77     11.35 o
  -3   6   4      150.11      136.13     16.09 o
  -2   6   4      964.12      900.47     38.98 o
  -1   6   4      426.84      491.59     28.76 o
   0   6   4     2096.40     2383.69     50.00 o
   1   6   4      739.94      694.41     30.50 o
   2   6   4      164.62      175.99     13.49 o
   3   6   4       23.02       24.02      7.52 o
   4   6   4       77.54       59.75      9.45 o
   5   6   4       50.40       39.03      8.31 o
   6   6   4      318.53      301.21     22.07 o
   7   6   4        6.42       16.00      4.67 o
   8   6   4       53.36       47.01      8.38 o
   9   6   4      418.49      407.66     21.68 o
  10   6   4      233.83      227.27     15.17 o
  11   6   4      234.42      223.32     12.92 o
 -11   7   4        6.31       -4.80      4.80 o
 -10   7   4       50.75       54.24      7.28 o
  -9   7   4       14.77       14.28      4.34 o
  -8   7   4       22.62       16.98      6.53 o
  -7   7   4       13.90       14.65      9.47 o
  -6   7   4      219.82      196.19     15.11 o
  -5   7   4      937.51      980.72     31.45 o
  -4   7   4       99.09      123.25     11.57 o
  -3   7   4        9.23        4.56      5.17 o
  -2   7   4      524.03      621.36     49.77 o
  -1   7   4        3.25        4.20      5.01 o
   0   7   4      303.47      285.88     22.84 o
   1   7   4      583.71      598.82     32.74 o
   2   7   4        0.15       11.15      8.32 o
   3   7   4      369.23      333.24     26.03 o
   4   7   4        1.97       -4.88      7.52 o
   5   7   4        0.02        0.34      4.13 o
   6   7   4       53.17       57.41      7.01 o
   7   7   4        0.03       -2.03      5.51 o
   8   7   4        4.68        6.25      4.19 o
   9   7   4      205.33      203.48     22.25 o
  10   7   4       45.72       44.26      9.99 o
  11   7   4        1.87        1.88      4.57 o
 -10   8   4       16.42       10.88      9.69 o
  -9   8   4       14.40       14.52      7.37 o
  -8   8   4       27.36       48.78      8.83 o
  -7   8   4      184.42      200.83     22.14 o
  -6   8   4      655.19      700.79     28.68 o
  -5   8   4      280.29      285.68     14.11 o
  -4   8   4      137.01      143.63      8.61 o
  -3   8   4       53.28       50.37      7.41 o
  -2   8   4        1.07        6.19      5.39 o
  -1   8   4       60.08       79.92     13.56 o
   0   8   4        0.24       -2.50      6.48 o
   1   8   4      759.16      717.57     59.32 o
   2   8   4      346.07      384.56     44.40 o
   3   8   4      200.23      182.35     31.67 o
   4   8   4       55.41       59.15     10.93 o
   5   8   4      401.02      384.84     16.27 o
   6   8   4       52.73       56.07      6.97 o
   7   8   4        9.86       -5.10      5.79 o
   8   8   4        0.02       -6.75      7.41 o
   9   8   4      233.36      253.04     22.57 o
  10   8   4      161.48      140.44     14.54 o
 -10   9   4        0.02        3.00      3.89 o
  -9   9   4       77.00       85.74      8.82 o
  -8   9   4        2.02       -1.68      4.57 o
  -7   9   4      224.37      234.50     13.59 o
  -6   9   4      563.36      581.69     20.48 o
  -5   9   4        0.97        2.16      3.43 o
  -4   9   4        5.81       13.46      4.37 o
  -3   9   4      154.55      142.11      8.77 o
  -2   9   4       99.08       98.54      7.03 o
  -1   9   4      153.81      169.54     10.51 o
   0   9   4       62.85       69.77      6.56 o
   1   9   4      358.59      323.72     15.49 o
   2   9   4      533.77      529.66     21.75 o
   3   9   4      388.22      371.53     18.81 o
   4   9   4      101.04       86.81     13.19 o
   5   9   4       12.35        5.53      6.79 o
   6   9   4      172.18      200.99     31.90 o
   7   9   4       18.98       31.41      5.69 o
   8   9   4        0.33        0.22      3.34 o
   9   9   4        8.81       21.16      7.38 o
  -9  10   4        7.08       -0.01      4.91 o
  -8  10   4        8.94        0.00      4.35 o
  -7  10   4        0.25       -1.25     10.04 o
  -6  10   4      103.39      115.79     15.51 o
  -5  10   4      315.40      308.50     18.73 o
  -4  10   4       87.67       84.37      8.22 o
  -3  10   4       98.32       94.99      7.37 o
  -2  10   4       51.29       56.34      6.14 o
  -1  10   4       35.50       36.51      5.47 o
   0  10   4      430.43      422.33     16.56 o
   1  10   4      866.36      941.23     24.61 o
   2  10   4      125.37      139.08      8.63 o
   3  10   4        4.28       -4.93      5.10 o
   4  10   4        0.01        1.79      6.86 o
   5  10   4       13.62       28.97      5.86 o
   6  10   4        0.26       -4.59      4.59 o
   7  10   4        0.02       -3.52      3.52 o
   8  10   4        3.13        2.78      2.65 o
  -8  11   4       15.67        6.45      2.92 o
  -7  11   4       18.86       30.78      5.96 o
  -6  11   4        5.02        6.95      4.07 o
  -5  11   4       44.69       40.75      5.66 o
  -4  11   4       72.50       83.17      7.87 o
  -3  11   4      106.89      119.50      9.54 o
  -2  11   4       63.97       62.73      6.93 o
  -1  11   4       71.67       60.60      6.80 o
   0  11   4       28.02       28.17      4.98 o
   1  11   4        0.57        2.99      3.17 o
   2  11   4       25.98       19.45      4.64 o
   3  11   4       20.54       18.72      6.25 o
   4  11   4        0.31        1.86      4.33 o
   5  11   4       17.12       15.76      5.85 o
   6  11   4       12.48       11.89      7.12 o
   7  11   4        4.35        1.99      5.18 o
   8  11   4       17.85       12.55      5.38 o
  -7  12   4       55.06       52.99      6.35 o
  -6  12   4       39.00       30.08      4.39 o
  -5  12   4       18.24       18.71      5.64 o
  -4  12   4       10.65        9.89      4.16 o
  -3  12   4       77.63       80.53     13.72 o
  -2  12   4       39.41       47.92      6.93 o
  -1  12   4       20.06       21.86      4.70 o
   0  12   4      157.44      140.65      8.24 o
   1  12   4        1.02        4.64      5.02 o
   2  12   4       35.72       40.36      5.58 o
   3  12   4       27.48       25.40      5.69 o
   4  12   4       27.61       31.69      6.23 o
   5  12   4       74.45       94.76     13.36 o
   6  12   4       13.77        9.38      5.29 o
   7  12   4        0.01       -0.48      2.60 o
  -5  13   4        9.55       10.76      3.86 o
  -4  13   4        0.38        2.14      5.46 o
  -3  13   4       36.82       34.56      8.94 o
  -2  13   4       46.00       48.52     10.82 o
  -1  13   4       86.18       89.84      8.88 o
   0  13   4        1.40        0.06      2.96 o
   1  13   4       12.55        5.96      5.95 o
   2  13   4        4.27       13.19      4.75 o
   3  13   4        1.15       -2.63      3.50 o
   4  13   4       10.15       11.15      4.67 o
   5  13   4        1.49       -3.28      4.32 o
  -3  14   4        3.87        4.06      4.38 o
  -2  14   4        2.04       -4.43      5.29 o
  -1  14   4       15.95       17.81      6.30 o
   0  14   4        4.53       -1.47      3.44 o
   1  14   4        0.01        4.32      2.71 o
   2  14   4        6.13        0.12      3.86 o
   3  14   4        3.10        6.31      4.28 o
 -12   1   5       15.09        3.90     10.26 o
 -11   1   5       10.11       -1.42     14.74 o
 -10   1   5        4.87        6.95      4.30 o
  -9   1   5        0.63        3.80      5.45 o
  -8   1   5       27.41       34.52      5.07 o
  -7   1   5        0.84       -0.08      3.09 o
  -6   1   5     1858.56     1853.46     32.24 o
  -5   1   5      638.89      731.73     14.83 o
  -4   1   5     1829.70     1712.47     16.75 o
  -3   1   5     4386.82     4929.83     48.58 o
  -2   1   5    23747.29    22844.88     79.87 o
  -1   1   5    21179.47    20256.34    172.15 o
   0   1   5     2324.95     2213.18     32.87 o
   1   1   5     4886.97     4506.23     31.99 o
   2   1   5     1913.22     1601.79     21.48 o
   3   1   5     6049.83     5995.62     65.07 o
   4   1   5       22.45       15.95      3.06 o
   5   1   5      480.87      478.78     16.33 o
   6   1   5      226.68      225.71     15.53 o
   7   1   5      423.40      405.31     20.08 o
   8   1   5       43.35       47.79      5.70 o
   9   1   5      276.77      263.65     14.83 o
  10   1   5       47.37       42.35      6.60 o
  11   1   5        0.49        4.43      5.33 o
  12   1   5      110.34      104.37      9.38 o
 -12   2   5        4.40        5.43      6.30 o
 -11   2   5        0.16       -0.89      6.78 o
 -10   2   5        0.35       -5.41      5.48 o
  -9   2   5        7.36        6.95      4.35 o
  -8   2   5        0.75       -0.19      4.49 o
  -7   2   5     1433.17     1385.69     59.52 o
  -6   2   5      253.37      237.33      9.89 o
  -5   2   5      145.57      167.45      7.48 o
  -4   2   5      886.48      863.32     14.56 o
  -3   2   5      808.56      806.22     14.87 o
  -2   2   5      278.84      233.66     13.04 o
  -1   2   5     4304.24     3732.26     70.18 o
   0   2   5      280.51      224.45      7.26 o
   1   2   5     4677.75     4378.90     29.40 o
   2   2   5     3686.56     3637.17     40.50 o
   3   2   5       70.18       72.65      4.33 o
   4   2   5     1377.69     1392.26     24.03 o
   5   2   5     1323.61     1434.29     26.04 o
   6   2   5       21.29       18.76      4.35 o
   7   2   5       47.10       38.75      6.57 o
   8   2   5       32.19       35.44      5.35 o
   9   2   5       78.07       90.87      9.34 o
  10   2   5      144.84      152.17     11.56 o
  11   2   5       34.90       37.56      8.06 o
  12   2   5       46.64       53.90      5.31 o
 -12   3   5        3.21        2.12      6.85 o
 -11   3   5        0.00       -1.55      8.17 o
 -10   3   5        2.86        3.33      3.77 o
  -9   3   5       29.52       30.42      4.65 o
  -8   3   5        0.85        1.83      3.31 o
  -7   3   5       98.72       83.92     14.57 o
  -6   3   5       79.25       92.29      8.16 o
  -5   3   5      207.88      182.65      9.76 o
  -4   3   5      592.67      509.87     13.15 o
  -3   3   5       95.68      102.14      7.60 o
  -2   3   5     1464.94     1428.20     41.96 o
  -1   3   5      596.82      529.95     15.33 o
   0   3   5     2237.69     1989.74     20.49 o
   1   3   5      678.17      493.88      9.35 o
   2   3   5      265.23      412.55     10.06 o
   3   3   5      851.00      899.95     20.94 o
   4   3   5     2618.90     2796.95     41.64 o
   5   3   5      139.36      136.54      8.46 o
   6   3   5        8.09        8.66      6.09 o
   7   3   5      108.19      100.49     11.16 o
   8   3   5      211.79      204.67      9.72 o
   9   3   5       29.50       17.44      5.33 o
  10   3   5       10.01       14.52      6.66 o
  11   3   5        4.92        2.30      4.19 o
  12   3   5       31.78       33.71      6.47 o
 -12   4   5       38.56       42.21      8.72 o
 -11   4   5      131.67      154.79     12.62 o
 -10   4   5        1.95        1.57      3.80 o
  -9   4   5        9.78        6.68      4.31 o
  -8   4   5      240.78      245.76     13.64 o
  -6   4   5        1.30        0.65      5.46 o
  -5   4   5      127.18      112.27      9.20 o
  -4   4   5       22.86       20.11      3.36 o
  -3   4   5      379.33      324.91     13.88 o
  -2   4   5       27.00       30.28      5.67 o
  -1   4   5     1576.46     1518.08     24.28 o
   0   4   5      686.00      578.27     16.51 o
   1   4   5       19.68        9.66      1.89 o
   2   4   5     1247.44     1310.86     22.25 o
   3   4   5      211.52      205.66     10.95 o
   4   4   5     1352.42     1500.19     33.72 o
   5   4   5      735.70      800.48     27.61 o
   6   4   5      112.44      109.86      9.56 o
   7   4   5       11.90       12.41      4.96 o
   8   4   5      227.66      238.37     11.99 o
   9   4   5        0.84        1.78      5.45 o
  10   4   5      321.14      318.08     15.57 o
  11   4   5       30.15       31.93     13.51 o
  12   4   5        0.93       -3.12      3.12 o
 -12   5   5        8.82       19.19      6.13 o
 -11   5   5        0.06       -3.78      4.08 o
 -10   5   5        0.07        1.23      3.83 o
  -9   5   5        0.36        4.61      3.60 o
  -8   5   5      158.75      166.15     11.85 o
  -7   5   5      477.53      509.53     23.77 o
  -6   5   5        3.73        6.47      6.02 o
  -5   5   5      409.74      424.04     20.68 o
  -4   5   5        0.40        0.25      3.15 o
  -3   5   5       28.34       21.88      6.04 o
  -2   5   5     3114.14     3312.74     96.27 o
  -1   5   5      839.04      863.41     24.70 o
   0   5   5      162.71      161.26     11.19 o
   1   5   5     3091.36     3191.73     41.64 o
   2   5   5     3845.10     3909.59     58.70 o
   3   5   5     2536.68     2622.36     42.01 o
   4   5   5      490.41      411.61     18.76 o
   5   5   5      139.89      133.52      9.01 o
   6   5   5      239.23      239.54     13.97 o
   7   5   5        0.01        0.14      4.03 o
   8   5   5      139.83      148.51     11.21 o
   9   5   5       73.86       70.61      7.97 o
  10   5   5       61.10       61.20      6.69 o
  11   5   5        4.57        3.92      3.86 o
 -11   6   5        0.00        6.58      5.69 o
 -10   6   5        0.26       -1.07      3.82 o
  -9   6   5       11.49        6.44      3.45 o
  -8   6   5       15.79       18.45      4.21 o
  -7   6   5       54.19       57.81      7.51 o
  -6   6   5      172.82      190.94     14.46 o
  -5   6   5     1186.85     1259.15     37.03 o
  -4   6   5      711.67      740.65     26.66 o
  -3   6   5       12.31        7.05      4.99 o
  -2   6   5      567.00      483.70     29.11 o
  -1   6   5     1322.06     1367.98     48.72 o
   0   6   5     4236.87     4560.69     69.82 o
   1   6   5     1201.83     1006.98     32.12 o
   2   6   5      289.10      304.19     17.83 o
   3   6   5      233.30      314.84     13.43 o
   4   6   5        0.61        6.81      4.88 o
   5   6   5      346.64      305.81     21.82 o
   6   6   5       30.05       23.64      5.86 o
   7   6   5      112.36       98.65     11.11 o
   8   6   5        3.73        0.03      4.31 o
   9   6   5        1.06        8.97      8.05 o
  10   6   5       14.61       16.68      5.44 o
  11   6   5       10.42       10.34      3.89 o
 -11   7   5       17.69       16.23      3.17 o
 -10   7   5       46.97       49.77      6.10 o
  -9   7   5        3.86        1.36      3.90 o
  -8   7   5       12.45       14.67      4.49 o
  -7   7   5       75.59       78.27     10.35 o
  -6   7   5      270.94      285.58     18.28 o
  -5   7   5        4.66       -1.14      4.57 o
  -4   7   5       12.38       29.03      6.79 o
  -3   7   5     1040.27     1097.58     48.87 o
  -2   7   5      197.54      153.93     26.21 o
  -1   7   5      536.12      676.57     30.46 o
   0   7   5     2429.61     2708.56     58.92 o
   1   7   5       45.69       38.35      7.33 o
   2   7   5       38.69       54.09     17.11 o
   3   7   5      215.09      244.18     33.98 o
   4   7   5       20.03       11.04      6.09 o
   5   7   5        0.60        0.08      3.59 o
   6   7   5       51.06       56.73      6.00 o
   7   7   5       78.63       87.82      8.96 o
   8   7   5      250.28      239.96     13.79 o
   9   7   5      187.12      200.41     21.07 o
  10   7   5       61.38       61.33     11.46 o
  11   7   5        0.14        0.99      4.67 o
 -10   8   5        1.76        8.57      4.19 o
  -9   8   5        7.05        3.64      5.00 o
  -8   8   5       27.59       37.73      8.33 o
  -7   8   5      389.75      443.79     23.25 o
  -6   8   5       70.08       73.04      9.90 o
  -5   8   5        1.14        9.79      4.00 o
  -4   8   5        2.57        3.24      3.35 o
  -3   8   5        5.61        8.59      4.42 o
  -2   8   5      650.86      675.90     40.50 o
  -1   8   5      116.07      187.86     23.61 o
   0   8   5      588.81      530.95     62.17 o
   1   8   5     1503.64     1494.01     85.30 o
   2   8   5      675.68      657.86     58.24 o
   3   8   5       82.99       88.83     13.04 o
   4   8   5      297.90      272.91     27.53 o
   5   8   5      103.30       97.78      8.49 o
   6   8   5       44.68       40.31      6.23 o
   7   8   5      169.62      184.25     14.97 o
   8   8   5       42.20       30.52      7.46 o
   9   8   5        8.58        5.06      5.66 o
  10   8   5        7.08        8.91      5.53 o
 -10   9   5       12.08       10.18      3.66 o
  -9   9   5        1.77        3.45      3.97 o
  -8   9   5        7.64       -0.64      6.09 o
  -7   9   5        1.53       -2.43      5.57 o
  -6   9   5      198.54      223.54     26.92 o
  -5   9   5        8.03       10.71      4.09 o
  -4   9   5       63.17       61.78      7.15 o
  -3   9   5       99.32       89.18      7.00 o
  -2   9   5       28.35       20.89      4.34 o
  -1   9   5      844.32      820.47     22.96 o
   0   9   5      341.15      323.21     13.86 o
   1   9   5     2164.29     1933.96     33.87 o
   2   9   5      813.53      688.31     30.53 o
   3   9   5       60.27       46.63      6.15 o
   4   9   5        0.07       -1.11      8.60 o
   5   9   5        0.25        3.69      6.88 o
   6   9   5        0.02        5.58      4.75 o
   7   9   5       21.56       26.56      4.87 o
   8   9   5       66.59       62.59      6.20 o
   9   9   5        2.07        6.44      5.54 o
  -9  10   5      141.89      166.88     10.51 o
  -8  10   5       97.42      106.38      9.99 o
  -7  10   5        9.60       15.97     11.41 o
  -6  10   5        0.30        2.78      9.74 o
  -5  10   5       18.68       16.60      4.72 o
  -4  10   5       59.47       62.35      8.97 o
  -3  10   5        4.58        2.83      3.87 o
  -2  10   5       34.32       28.85      4.06 o
  -1  10   5       36.65       52.85     14.74 o
   0  10   5       25.77       37.47      5.58 o
   1  10   5     2741.12     2705.44     42.33 o
   2  10   5     1617.20     1675.78     29.35 o
   3  10   5        9.98       28.62      6.91 o
   4  10   5      416.01      460.15     37.68 o
   5  10   5       59.35       69.00      7.56 o
   6  10   5       40.53       44.18     16.08 o
   7  10   5        0.08        2.75      4.09 o
   8  10   5        1.31        2.39      2.29 o
  -8  11   5        2.37        2.36      2.45 o
  -7  11   5        3.90        7.23      3.86 o
  -6  11   5        7.94        6.24      3.41 o
  -5  11   5       20.72       16.44      7.51 o
  -4  11   5       10.92       10.45      3.87 o
  -3  11   5        1.15       -0.63      3.87 o
  -2  11   5      387.21      422.79     20.98 o
  -1  11   5       25.95       29.76      6.42 o
   0  11   5      943.59      961.26     25.09 o
   1  11   5     1770.29     1844.63     30.73 o
   2  11   5      874.14      942.46     35.26 o
   3  11   5      637.48      739.67     28.80 o
   4  11   5      159.29      156.56     13.27 o
   5  11   5       94.73       97.49     10.25 o
   6  11   5        3.75        2.37      5.83 o
   7  11   5        8.82        6.40      5.27 o
  -7  12   5        3.75       -5.87      5.87 o
  -6  12   5        0.74       -2.32      2.32 o
  -5  12   5        3.31        0.37      3.02 o
  -4  12   5       41.02       37.83      6.06 o
  -3  12   5        3.85        0.13      4.73 o
  -2  12   5        0.01       -2.91      4.81 o
  -1  12   5       57.02       49.92      5.77 o
   0  12   5       36.73       33.45      4.58 o
   1  12   5        1.07        2.21      3.64 o
   2  12   5      325.83      268.50     18.64 o
   3  12   5      231.21      220.10     14.98 o
   4  12   5        4.08        5.72      5.10 o
   5  12   5       44.08       32.79      8.46 o
   6  12   5       12.14        9.32      4.71 o
  -5  13   5        0.09        2.60      4.11 o
  -4  13   5        9.60       16.24      4.40 o
  -3  13   5        0.03       -2.52      7.06 o
  -2  13   5       25.41       28.00      7.07 o
  -1  13   5       22.97       18.32      4.97 o
   0  13   5       10.77       10.53      3.54 o
   1  13   5       29.54       27.23      7.61 o
   2  13   5        9.29       13.60      4.21 o
   3  13   5        8.16       13.86      4.33 o
   4  13   5        2.86       -1.41      4.45 o
   5  13   5        0.08       -4.12      4.12 o
  -3  14   5       19.59       28.03      6.86 o
  -2  14   5        2.03        3.75      5.30 o
  -1  14   5        0.01        8.07      3.87 o
   0  14   5        2.67        2.02      3.57 o
   1  14   5       38.24       28.71     17.53 o
   2  14   5        2.69        1.56      4.21 o
 -12   0   6        0.14        4.90      6.38 o
 -11   0   6       21.54        4.88      5.92 o
 -10   0   6        0.03       -9.11      9.11 o
  -9   0   6       31.12       49.66     11.33 o
  -8   0   6        1.33       -1.12      3.41 o
  -7   0   6      200.01      208.76     15.57 o
  -6   0   6       13.13       15.37      5.00 o
  -5   0   6      609.01      681.47     29.30 o
  -4   0   6     2089.15     2092.88     35.51 o
  -3   0   6     2395.88     2388.71     59.98 o
  -2   0   6    19550.04    18240.99    158.25 o
  -1   0   6    13920.88    13015.32    129.41 o
   0   0   6     1982.43     1971.97     48.74 o
   1   0   6     5439.23     4822.29     79.00 o
   2   0   6     1628.75     1606.65     35.01 o
   3   0   6      480.47      571.80     23.81 o
   4   0   6     2638.50     2753.80    115.04 o
   5   0   6      292.24      479.00     38.56 o
   6   0   6     2408.51     2593.18     98.53 o
   7   0   6      387.82      413.11     43.45 o
   8   0   6      430.70      387.73     20.90 o
   9   0   6       75.66       74.08     10.28 o
  10   0   6       62.96       90.42     17.18 o
  11   0   6      185.41      153.21     19.14 o
  12   0   6       18.17       14.45      6.47 o
 -12   1   6        3.64        3.96      5.90 o
 -11   1   6       33.13       46.89      8.64 o
 -10   1   6       11.66        2.34      7.96 o
  -9   1   6        1.46        0.14      3.33 o
  -8   1   6        1.03       -0.39      3.03 o
  -7   1   6      263.06      266.69     12.46 o
  -6   1   6      996.70     1011.50     23.72 o
  -5   1   6     4214.54     4209.11     51.55 o
  -4   1   6      973.60      969.08     14.18 o
  -3   1   6     1447.52     1323.40     25.22 o
  -2   1   6     1985.05     1814.77     26.33 o
  -1   1   6     8330.08     7690.64     71.82 o
   0   1   6      223.52      213.57     11.73 o
   1   1   6     1188.49     1040.25     19.69 o
   2   1   6     4060.51     3860.50     35.24 o
   3   1   6     4013.40     4211.39     32.48 o
   4   1   6     1986.91     2196.71     28.80 o
   5   1   6      423.80      491.54     16.78 o
   6   1   6     1868.62     1937.24     40.58 o
   7   1   6       14.80       18.20      6.89 o
   8   1   6        4.69        6.51      3.84 o
   9   1   6      254.75      226.65     11.95 o
  10   1   6      687.46      688.86     24.00 o
  11   1   6      238.26      268.64     18.31 o
  12   1   6       10.22        7.63      3.79 o
 -12   2   6        6.75        7.23      6.24 o
 -11   2   6       17.21       17.80      7.16 o
 -10   2   6       17.05       31.09      7.55 o
  -9   2   6        0.01        2.54      3.96 o
  -8   2   6       22.17       26.95      5.81 o
  -7   2   6       47.01       43.71      9.00 o
  -6   2   6     1107.70     1176.89     24.88 o
  -5   2   6        4.64        6.84      2.92 o
  -4   2   6     2039.37     2005.61     26.45 o
  -3   2   6       60.16       53.95      4.89 o
  -2   2   6     5402.83     5129.10    122.51 o
  -1   2   6       88.47       73.93      4.44 o
   0   2   6      426.61      372.54     13.35 o
   1   2   6     2710.70     2543.06     27.96 o
   2   2   6      148.54      155.49      8.87 o
   3   2   6     3323.10     3243.58     27.70 o
   4   2   6     1309.33     1333.98     22.92 o
   5   2   6     3404.85     3510.88     41.58 o
   6   2   6     1523.29     1601.35     33.77 o
   7   2   6       23.07       23.74      6.60 o
   8   2   6       77.70       77.07      6.28 o
   9   2   6        0.24        2.92      4.47 o
  10   2   6      250.40      246.07     14.27 o
  11   2   6        4.07        6.07      3.85 o
  12   2   6        3.43        2.27      3.30 o
 -12   3   6       12.52        7.23      5.06 o
 -11   3   6      111.76      122.90     18.13 o
 -10   3   6        3.08        3.47      5.55 o
  -9   3   6        4.74        1.39      4.89 o
  -8   3   6       11.80       12.94      3.89 o
  -7   3   6       57.87       53.33     19.42 o
  -6   3   6     1243.89     1246.88     29.57 o
  -5   3   6      219.66      230.91     11.97 o
  -4   3   6       27.03       27.01      4.79 o
  -3   3   6     1161.41     1189.84     28.80 o
  -2   3   6        2.81        1.96      4.08 o
  -1   3   6       83.14       94.34      7.16 o
   0   3   6     7491.59     6808.11     50.88 o
   1   3   6     6215.07     5550.61     33.27 o
   2   3   6     6021.04     5836.19     49.37 o
   3   3   6     6654.00     7184.65     60.00 o
   4   3   6     4766.08     5151.52     45.18 o
   5   3   6      305.33      297.55     12.40 o
   6   3   6     3410.10     3606.18     51.61 o
   7   3   6      323.97      351.38     33.21 o
   8   3   6      195.18      190.78     10.61 o
   9   3   6       63.26       64.77      8.10 o
  10   3   6      125.35      117.42      9.68 o
  11   3   6       27.41       32.15      6.73 o
  12   3   6        6.09        4.24      8.28 o
 -12   4   6        0.06        5.49      5.48 o
 -11   4   6        0.62        1.74      6.10 o
 -10   4   6       84.66       92.85     11.55 o
  -9   4   6       62.29       68.79      6.78 o
  -8   4   6       25.36       29.71      5.79 o
  -7   4   6        9.87       15.04      4.29 o
  -6   4   6        1.49        0.39      5.05 o
  -5   4   6      592.05      654.00     26.53 o
  -4   4   6        0.05        2.78      3.43 o
  -3   4   6        6.43       12.16      4.13 o
  -2   4   6       95.88      103.84      8.33 o
  -1   4   6     1202.86     1108.40     29.85 o
   0   4   6      235.53      242.29     10.99 o
   1   4   6        0.60        1.78      1.96 o
   2   4   6     1997.95     2247.50     26.37 o
   3   4   6     2159.20     2483.17     28.63 o
   4   4   6        1.02        7.45      3.51 o
   5   4   6      277.15      257.04     11.84 o
   6   4   6        4.44        4.84      4.65 o
   7   4   6       36.36       65.35      7.35 o
   8   4   6        0.15        6.29      4.60 o
   9   4   6       89.65      103.32     12.29 o
  10   4   6       49.28       56.87      7.26 o
  11   4   6        0.22        4.55      4.34 o
  12   4   6       14.35       16.42      4.02 o
 -12   5   6       24.19       19.99      6.83 o
 -11   5   6       27.83       27.80      4.40 o
 -10   5   6       20.07       23.36      6.59 o
  -9   5   6       14.79       10.74      3.81 o
  -8   5   6       29.17       34.55      6.46 o
  -7   5   6     1733.55     1820.48     40.19 o
  -6   5   6        1.78        2.54      5.26 o
  -5   5   6      802.55      814.58     28.35 o
  -4   5   6       51.39       68.29      9.09 o
  -3   5   6     2888.05     2998.88     69.88 o
  -2   5   6      749.65      785.80     48.30 o
  -1   5   6     2871.68     3177.48     86.63 o
   0   5   6      269.20      246.35     14.35 o
   1   5   6     3103.09     3387.90     56.60 o
   2   5   6     1941.71     1961.46     29.69 o
   3   5   6      213.00      189.12     10.08 o
   4   5   6      160.50      173.03     14.53 o
   5   5   6       16.00       15.13      7.25 o
   6   5   6      316.01      308.61     14.52 o
   7   5   6      210.43      188.73     11.87 o
   8   5   6      593.53      578.80     21.16 o
   9   5   6       86.30       97.42     11.18 o
  10   5   6        0.08       -1.10      3.76 o
  11   5   6        4.04        3.96      4.75 o
 -11   6   6        2.87       -4.10      4.10 o
 -10   6   6        9.94        4.98      3.58 o
  -9   6   6       32.13       32.10      6.08 o
  -8   6   6      102.48      107.61      9.84 o
  -7   6   6      222.28      215.85     11.45 o
  -6   6   6      198.09      203.26     12.18 o
  -5   6   6        0.59       -0.45      4.51 o
  -4   6   6       39.40       43.95      7.70 o
  -3   6   6      190.89      169.73     14.63 o
  -2   6   6      190.85      216.95     28.86 o
  -1   6   6       80.83       80.57     18.16 o
   0   6   6       15.81       26.98      5.94 o
   1   6   6       44.31       56.76      7.94 o
   2   6   6     2350.49     2653.19     52.43 o
   3   6   6      581.41      586.03     18.59 o
   4   6   6      928.59      876.60     24.88 o
   5   6   6        2.26        1.97      5.42 o
   6   6   6        0.28       18.88     10.04 o
   7   6   6      500.06      537.49     36.43 o
   8   6   6        1.14        7.72      4.62 o
   9   6   6       24.00       27.31      5.15 o
  10   6   6       97.10      105.08      8.37 o
  11   6   6       24.77       25.04      7.43 o
 -11   7   6       12.03       13.53      3.15 o
 -10   7   6        0.00        2.57      4.10 o
  -9   7   6      105.35      111.49      9.28 o
  -8   7   6      115.13      134.99     10.86 o
  -7   7   6       87.78       97.85     11.46 o
  -6   7   6      455.38      476.49     23.50 o
  -5   7   6       19.66       19.71      5.13 o
  -4   7   6        0.10       -1.76      4.72 o
  -3   7   6      144.63      171.03     20.02 o
  -2   7   6        0.89       -6.24      6.67 o
  -1   7   6      504.65      546.39     48.44 o
   0   7   6        3.78        5.00      4.10 o
   1   7   6       13.29        6.83      5.71 o
   2   7   6      427.77      493.43     71.53 o
   3   7   6      190.09      224.36     33.48 o
   4   7   6       72.67       59.75     11.86 o
   5   7   6      161.17      151.71     10.32 o
   6   7   6      169.72      165.30      9.58 o
   7   7   6       70.40       82.65      8.33 o
   8   7   6       35.17       38.74      7.79 o
   9   7   6       13.24        7.30      5.97 o
  10   7   6        0.00       -7.42      7.42 o
  11   7   6       16.24       15.58      5.94 o
 -10   8   6        8.96        8.01      3.75 o
  -9   8   6        0.95        2.14      5.24 o
  -8   8   6       43.27       35.98      7.80 o
  -7   8   6       81.79       65.01     18.19 o
  -6   8   6        0.12        9.38      5.69 o
  -5   8   6       25.94       26.58     10.54 o
  -4   8   6       13.57       10.10      4.02 o
  -3   8   6      117.52      114.73      8.13 o
  -2   8   6        0.93       -1.15      5.56 o
  -1   8   6      753.38      620.89     37.26 o
   0   8   6        5.32        6.26     13.60 o
   1   8   6      678.85      690.79     59.73 o
   2   8   6      440.28      458.92     49.18 o
   3   8   6       16.46       22.54      7.72 o
   4   8   6       61.94       62.65      8.68 o
   5   8   6       87.81      104.22     11.28 o
   6   8   6      446.90      409.58     17.18 o
   7   8   6      236.96      245.32     16.98 o
   8   8   6      236.59      275.40     17.26 o
   9   8   6       50.26       42.95      9.84 o
  10   8   6       52.24       49.93      8.63 o
 -10   9   6        1.05        1.89      2.68 o
  -9   9   6       60.13       71.71      8.27 o
  -8   9   6       49.23       57.26      8.57 o
  -7   9   6        4.04       -0.08      5.49 o
  -6   9   6        0.15       -2.63      4.83 o
  -5   9   6      120.49      128.97      9.99 o
  -4   9   6      219.05      188.26     12.04 o
  -3   9   6       22.35       28.21      5.19 o
  -2   9   6      327.41      319.73     12.56 o
  -1   9   6      188.28      177.00     17.51 o
   0   9   6       95.84       98.06      8.03 o
   1   9   6     2672.63     2752.20     50.62 o
   2   9   6      402.43      489.57     26.81 o
   3   9   6        0.17        5.97      3.15 o
   4   9   6       15.04       10.65      4.91 o
   5   9   6        0.66        1.40      4.71 o
   6   9   6       73.07       72.12      8.28 o
   7   9   6      224.95      215.38     15.12 o
   8   9   6      208.76      176.73     12.90 o
   9   9   6        0.26       -1.19      4.12 o
  -9  10   6       19.97       23.85      4.79 o
  -8  10   6       10.22       13.40      4.76 o
  -7  10   6       22.47       18.79      5.33 o
  -6  10   6        1.86        7.52      4.17 o
  -5  10   6       32.52       42.28      7.94 o
  -4  10   6       49.66       50.27      6.74 o
  -3  10   6       72.27       65.31      7.35 o
  -2  10   6       18.39       19.31      4.66 o
  -1  10   6      266.64      303.32     17.90 o
   0  10   6       96.49      123.98      9.41 o
   1  10   6        0.14       11.96      4.23 o
   2  10   6       61.64       62.34      7.22 o
   3  10   6        3.75       14.20      6.50 o
   4  10   6       17.86       22.23      7.67 o
   5  10   6        7.91        8.11      6.23 o
   6  10   6       54.63       56.52      7.78 o
   7  10   6        9.69       10.78      6.12 o
   8  10   6       10.37        0.43      4.40 o
  -8  11   6       37.05       27.51      4.69 o
  -7  11   6        6.50        8.14      2.98 o
  -6  11   6        0.66       -3.60      3.60 o
  -5  11   6       78.04       82.75      7.76 o
  -4  11   6       25.51       28.18      5.44 o
  -3  11   6        0.74        8.10      4.00 o
  -2  11   6       50.56       56.92      9.00 o
  -1  11   6       16.17       14.59      5.15 o
   0  11   6      582.59      610.08     30.16 o
   1  11   6       96.82       81.93      6.93 o
   2  11   6      272.67      213.00     10.84 o
   3  11   6        1.23       -0.23      4.53 o
   4  11   6        0.19       -3.42      5.30 o
   5  11   6        1.61        4.43      8.31 o
   6  11   6       12.12       11.32      7.75 o
   7  11   6        3.70        4.41      4.22 o
  -7  12   6        3.69        1.06      4.00 o
  -6  12   6        0.18       -2.08      5.70 o
  -5  12   6        2.52        1.07      2.97 o
  -4  12   6       82.36       70.27     10.62 o
  -3  12   6        0.00        1.02      3.69 o
  -2  12   6        4.15        8.37      8.52 o
  -1  12   6       43.86       43.60      7.27 o
   0  12   6        5.98        7.50      2.94 o
   1  12   6        9.26        1.87      3.25 o
   2  12   6        3.22        6.09      4.84 o
   3  12   6        9.07       18.31      8.05 o
   4  12   6        7.26       11.28      4.47 o
   5  12   6       12.28       25.23      7.50 o
   6  12   6        3.20        8.41      4.81 o
  -5  13   6       55.54       37.64      5.32 o
  -4  13   6       10.16        3.21      3.33 o
  -3  13   6        4.36        0.09      3.08 o
  -2  13   6        8.15        9.43      3.80 o
  -1  13   6        0.67        7.68      3.61 o
   0  13   6        0.54        1.17      3.74 o
   1  13   6       87.57       95.67     10.16 o
   2  13   6        0.04       -2.16      5.03 o
   3  13   6       47.56       32.60      5.37 o
   4  13   6        0.81        1.18      5.49 o
   5  13   6        2.76       -1.23      4.88 o
  -3  14   6        1.49        1.33      3.88 o
  -2  14   6        0.83       -0.09      4.45 o
  -1  14   6        0.49        2.72      2.94 o
   0  14   6        0.37        1.48      3.21 o
   1  14   6        0.24        0.20      3.61 o
 -12   1   7       64.27       60.10     10.98 o
 -11   1   7       39.69       44.21      7.63 o
 -10   1   7       23.65       22.24      5.00 o
  -9   1   7      130.53      116.86      8.40 o
  -8   1   7       29.70       33.77      4.83 o
  -7   1   7      346.76      359.49     13.37 o
  -6   1   7      651.16      742.93     16.86 o
  -5   1   7      916.54      880.86     16.48 o
  -4   1   7     1911.64     1587.90     22.84 o
  -3   1   7     1921.10     1855.91     50.56 o
  -2   1   7      841.97      896.16     19.36 o
  -1   1   7     4091.36     3863.38     53.97 o
   0   1   7       96.60      111.37     14.84 o
   1   1   7       84.15       75.55      6.07 o
   2   1   7     1277.87     1272.31     15.94 o
   3   1   7       15.73       27.99      6.83 o
   4   1   7     3420.53     3551.69     40.91 o
   5   1   7      341.49      346.73     19.90 o
   6   1   7      231.04      223.76     21.78 o
   7   1   7      440.30      425.22     31.73 o
   8   1   7      825.46      900.00     22.54 o
   9   1   7       40.23       42.40      5.58 o
  10   1   7      364.32      355.45     17.35 o
  11   1   7      269.61      271.73     17.29 o
  12   1   7       69.64       73.65      9.59 o
 -12   2   7        6.23       10.25      5.72 o
 -11   2   7        1.43       -7.37      8.42 o
 -10   2   7       19.31       13.36      4.29 o
  -9   2   7        1.03       -4.66      4.66 o
  -8   2   7        0.01       -4.37      4.37 o
  -7   2   7     1079.53     1040.00     48.44 o
  -6   2   7       12.65        5.04      3.82 o
  -5   2   7     1172.74     1158.77     22.69 o
  -4   2   7      439.84      399.65     13.13 o
  -3   2   7      759.32      746.35     19.69 o
  -2   2   7     1491.23     1394.42     45.25 o
  -1   2   7      978.48      984.27     27.51 o
   0   2   7       13.40       24.37      4.94 o
   1   2   7       51.21       58.36      4.90 o
   2   2   7      142.85      151.26      7.27 o
   3   2   7      109.91      130.96      6.39 o
   4   2   7      579.22      603.85     19.75 o
   5   2   7     3184.23     3369.28     41.58 o
   6   2   7     1392.92     1582.78     37.43 o
   7   2   7       18.81       32.38     10.60 o
   8   2   7      289.86      294.23     11.52 o
   9   2   7     1337.33     1347.74     33.37 o
  10   2   7      168.07      187.29     12.43 o
  11   2   7      344.09      370.15     19.30 o
  12   2   7       26.22       12.23      2.96 o
 -12   3   7        2.61       -2.15      4.69 o
 -11   3   7       19.62       25.08      9.93 o
 -10   3   7      110.08      126.35     12.96 o
  -9   3   7       14.71        7.59      3.55 o
  -8   3   7       24.97       19.99      6.40 o
  -7   3   7      385.39      402.99     28.09 o
  -6   3   7       48.90       43.68      6.76 o
  -5   3   7     1025.72     1075.29     25.79 o
  -4   3   7       42.58       32.13      5.00 o
  -3   3   7      166.27      161.69     13.43 o
  -2   3   7       31.77       27.03      3.37 o
  -1   3   7      771.96      772.16     20.97 o
   0   3   7      109.37      105.48      6.11 o
   1   3   7       25.91       31.97      3.36 o
   2   3   7     1214.33     1166.36     18.44 o
   3   3   7      174.11      209.38     11.16 o
   4   3   7      373.88      343.00     13.11 o
   5   3   7     1757.62     1662.48     29.53 o
   6   3   7        6.96       12.89      4.33 o
   7   3   7      511.98      507.31     18.49 o
   8   3   7      614.04      586.69     18.27 o
   9   3   7      186.27      186.75     12.69 o
  10   3   7        0.94        2.75      3.80 o
  11   3   7      120.84      134.87     16.41 o
  12   3   7        0.73        1.89      6.65 o
 -12   4   7        0.32       10.62      5.44 o
 -11   4   7        1.47       -7.12      7.12 o
 -10   4   7       52.67       69.06      7.54 o
  -9   4   7      137.50      159.53      9.93 o
  -8   4   7      182.01      187.78     12.33 o
  -7   4   7      272.13      241.38     11.33 o
  -6   4   7       10.95       16.04      7.61 o
  -5   4   7       81.34       84.25      7.99 o
  -4   4   7      206.75      216.35     12.92 o
  -3   4   7      573.40      598.73     29.68 o
  -2   4   7       72.83       82.90      8.02 o
  -1   4   7      332.33      318.04     13.77 o
   0   4   7        0.93        2.19      2.75 o
   1   4   7        0.98        2.39      2.11 o
   2   4   7        2.35        2.49      2.60 o
   3   4   7     2216.66     2539.78     39.05 o
   4   4   7       35.54       32.40      4.13 o
   5   4   7       49.27       59.25      6.12 o
   6   4   7        1.65       -1.63      4.91 o
   7   4   7        8.92        3.57      4.46 o
   8   4   7        5.23       14.13      5.19 o
   9   4   7       17.04        8.77      5.21 o
  10   4   7       24.31       20.08      5.53 o
  11   4   7       12.43        5.27      8.81 o
  12   4   7       27.88       17.85      3.58 o
 -12   5   7        8.89       15.72      5.91 o
 -11   5   7        0.38       -1.45      4.72 o
 -10   5   7       12.65       13.26      4.59 o
  -9   5   7       10.51       12.05      4.06 o
  -8   5   7       77.53       80.92      8.33 o
  -7   5   7        4.22        5.47      4.20 o
  -6   5   7       83.69      111.87     13.02 o
  -5   5   7      106.74      119.00     15.63 o
  -4   5   7        6.32        4.93      5.51 o
  -3   5   7        0.68        3.00      6.64 o
  -2   5   7     1315.75     1374.18     47.56 o
  -1   5   7      319.33      300.79     28.16 o
   0   5   7        3.14        4.57      3.73 o
   1   5   7      574.96      567.72     14.93 o
   2   5   7      341.19      259.68     11.58 o
   3   5   7       96.36       86.42      7.18 o
   4   5   7        1.09       -4.07      5.71 o
   5   5   7        0.02       15.14      7.54 o
   6   5   7        7.85        9.71      6.26 o
   7   5   7       60.93       65.23      7.61 o
   8   5   7      434.68      466.14     23.76 o
   9   5   7        5.27        2.51      4.21 o
  10   5   7        5.66        1.91      3.62 o
  11   5   7        0.09        1.51      3.37 o
 -11   6   7        1.03        1.46      8.33 o
 -10   6   7       47.55       40.52      5.86 o
  -9   6   7        2.48       -2.73      4.22 o
  -8   6   7       62.52       58.05      7.82 o
  -7   6   7      717.12      729.91     23.51 o
  -6   6   7       77.48       84.87     14.12 o
  -5   6   7        4.19        4.89      5.23 o
  -4   6   7        5.68       15.54      6.56 o
  -3   6   7      877.47      852.87     41.52 o
  -2   6   7      234.17      264.78     31.67 o
  -1   6   7      208.02      212.45     28.72 o
   0   6   7      277.07      223.22     21.24 o
   1   6   7       12.41       12.71      8.00 o
   2   6   7        9.11       30.64     14.20 o
   3   6   7      182.29      198.15     11.10 o
   4   6   7       92.11       94.43      8.74 o
   5   6   7      215.78      188.64     14.28 o
   6   6   7        3.52        4.83      5.14 o
   7   6   7      925.85      940.32     32.90 o
   8   6   7       52.42       48.72      8.60 o
   9   6   7        0.26       -1.72      4.03 o
  10   6   7       20.05       25.52      5.72 o
  11   6   7        8.84        8.14      5.79 o
 -11   7   7        8.41        4.67      4.07 o
 -10   7   7        7.77        3.39      4.30 o
  -9   7   7      327.44      330.07     15.46 o
  -8   7   7       37.31       35.19      6.32 o
  -7   7   7      194.46      190.23     12.66 o
  -6   7   7       82.58       97.36     11.64 o
  -5   7   7      355.61      334.35     19.28 o
  -4   7   7      412.44      423.84     22.13 o
  -3   7   7      224.91      210.95     18.09 o
  -2   7   7      352.94      349.09     28.13 o
  -1   7   7       67.91       42.67     15.07 o
   0   7   7      419.41      454.63     24.58 o
   1   7   7       24.10       38.52     10.85 o
   2   7   7        0.25       -0.98      5.62 o
   3   7   7      148.06      211.05     33.23 o
   4   7   7      225.24      159.19     28.83 o
   5   7   7      770.86      772.57     28.87 o
   6   7   7     1502.58     1523.26     27.91 o
   7   7   7     1235.08     1266.69     30.81 o
   8   7   7      741.31      755.64     42.27 o
   9   7   7      212.34      196.21     14.39 o
  10   7   7      107.47       98.34     12.44 o
 -10   8   7      271.38      294.07     14.58 o
  -9   8   7      173.64      173.92     13.27 o
  -8   8   7       20.43       13.60      8.82 o
  -7   8   7      112.40      122.38     12.79 o
  -6   8   7      244.77      268.24     18.33 o
  -5   8   7        1.95       -0.27      4.62 o
  -4   8   7      194.57      210.01     15.64 o
  -3   8   7        0.14        2.09      8.02 o
  -2   8   7       59.82       43.01      8.17 o
  -1   8   7      115.49      118.07     23.61 o
   0   8   7      106.16      120.14     24.95 o
   1   8   7       77.72       90.45     22.70 o
   2   8   7       18.49       22.01     12.63 o
   3   8   7      122.71      113.78     10.90 o
   4   8   7        9.31       27.21      6.61 o
   5   8   7        0.13        3.71      4.98 o
   6   8   7        3.65        0.91      3.85 o
   7   8   7      658.39      668.65     27.49 o
   8   8   7      931.88     1023.89     32.40 o
   9   8   7       15.94       33.05      9.11 o
  10   8   7       56.53       37.15      7.59 o
 -10   9   7        4.74       -1.31      2.46 o
  -9   9   7       44.17       41.88      6.65 o
  -8   9   7      136.80      115.21     11.01 o
  -7   9   7       18.57       15.55     11.96 o
  -6   9   7       40.22       28.00      5.93 o
  -5   9   7       58.70       60.06      7.14 o
  -4   9   7       14.24       25.24      5.48 o
  -3   9   7       42.77       38.29      6.02 o
  -2   9   7       50.96       53.19      6.65 o
  -1   9   7        6.45        2.64      3.67 o
   0   9   7       97.04       90.56      7.83 o
   1   9   7       43.01       64.94      9.68 o
   2   9   7      120.64      114.64     11.63 o
   3   9   7      318.18      306.54     12.71 o
   4   9   7        7.70        3.01      3.95 o
   5   9   7      374.81      371.26     20.26 o
   6   9   7        0.65       -0.65      4.08 o
   7   9   7      122.23      106.17     11.01 o
   8   9   7      186.22      171.25     12.89 o
   9   9   7        0.54       -4.59      4.59 o
  -9  10   7       58.44       53.08      6.14 o
  -8  10   7       26.80       17.17      4.38 o
  -7  10   7        1.19        0.93      4.32 o
  -6  10   7       45.01       48.82      8.30 o
  -5  10   7       13.23       15.42      4.70 o
  -4  10   7        5.94        5.43      3.98 o
  -3  10   7        0.06        1.49      4.65 o
  -2  10   7      138.00      153.20      9.35 o
  -1  10   7       12.94       17.24      5.74 o
   0  10   7      156.20      140.23      9.90 o
   1  10   7      526.39      533.44     19.22 o
   2  10   7      172.56      177.20     11.45 o
   3  10   7       85.72      115.40     16.66 o
   4  10   7      458.10      473.66     22.37 o
   5  10   7      107.82       99.05     10.57 o
   6  10   7       35.54       43.63      8.05 o
   7  10   7       16.58       21.45      5.39 o
   8  10   7        0.53       -0.51      4.13 o
  -8  11   7       39.15       28.06     10.01 o
  -7  11   7       19.43       24.29      4.11 o
  -6  11   7       26.62       18.61      3.85 o
  -5  11   7      132.59      135.66      8.30 o
  -4  11   7        0.02       -4.02      4.02 o
  -3  11   7      110.48      104.15     11.19 o
  -2  11   7       37.56       36.72      7.20 o
  -1  11   7       44.04       52.03     13.45 o
   0  11   7      168.64      172.59     11.01 o
   1  11   7       20.98       19.97      4.56 o
   2  11   7      402.21      425.33     15.09 o
   3  11   7        6.97       12.85      5.10 o
   4  11   7        5.80       13.86      5.49 o
   5  11   7       73.87       70.92      8.64 o
   6  11   7       31.77       42.84     10.09 o
   7  11   7       32.03       32.31      7.87 o
  -7  12   7        6.43       13.19      5.36 o
  -6  12   7       17.38        7.62      5.31 o
  -5  12   7       14.97       10.37      3.44 o
  -4  12   7       25.13       17.79      3.81 o
  -3  12   7       35.56       21.74     11.02 o
  -2  12   7       20.48       19.98      5.91 o
  -1  12   7       12.61        5.54      4.49 o
   0  12   7       17.13       15.50      4.69 o
   1  12   7      194.88      165.33     14.27 o
   2  12   7        0.10       -2.19      3.73 o
   3  12   7       25.24       16.27      5.21 o
   4  12   7        6.28       -1.72      3.88 o
   5  12   7        0.05        6.72      6.22 o
   6  12   7       22.17       32.92      7.54 o
  -5  13   7       22.54        8.86      4.64 o
  -4  13   7       10.72       14.95      2.80 o
  -3  13   7        2.71        2.80      5.95 o
  -2  13   7        1.32        0.64      2.93 o
  -1  13   7        4.68        7.16      3.05 o
   0  13   7        0.02        0.19      4.14 o
   1  13   7        5.33       14.38      4.28 o
   2  13   7        1.70        4.96      4.03 o
   3  13   7       30.92       29.76      5.36 o
   4  13   7        1.55        1.24      4.44 o
   5  13   7       16.18        6.24      3.82 o
  -1  14   7        5.32        6.62      3.57 o
   0  14   7        5.52       -4.54      4.54 o
   1  14   7        5.64        4.95      3.38 o
   2  14   7        0.97        2.60      3.67 o
 -12   0   8       19.17       34.07      8.17 o
 -11   0   8       14.59        5.11      6.05 o
 -10   0   8       67.17       72.33     14.59 o
  -9   0   8       71.26       58.00     12.76 o
  -8   0   8       21.58        9.91      4.77 o
  -7   0   8       35.70       34.61      8.13 o
  -6   0   8      901.31     1043.64     43.69 o
  -5   0   8     3328.45     3478.40     71.61 o
  -4   0   8    12329.68    12981.01     97.27 o
  -3   0   8     1052.93     1209.17     55.88 o
  -2   0   8    19914.53    20572.29    457.25 o
  -1   0   8     3701.88     3687.14     79.52 o
   0   0   8      905.42      869.95     38.11 o
   1   0   8     2968.39     3032.06     72.48 o
   2   0   8      462.98      446.74     13.33 o
   3   0   8        0.19       -5.40      5.40 o
   4   0   8     1940.32     1938.09     54.16 o
   5   0   8     1148.46     1174.22     63.83 o
   6   0   8     1706.30     1708.86     84.34 o
   7   0   8     4150.64     3956.90    138.14 o
   8   0   8      593.12      639.34     27.40 o
   9   0   8      675.61      717.58     29.92 o
  10   0   8       38.99       35.62     10.41 o
  11   0   8      177.72      164.15     19.34 o
  12   0   8      340.92      342.13     22.26 o
 -12   1   8        9.16       -0.94      4.85 o
 -11   1   8        0.13       -4.36      4.86 o
 -10   1   8        0.14       -4.13      5.38 o
  -9   1   8       41.13       48.15      5.78 o
  -8   1   8      363.24      350.35     13.56 o
  -7   1   8       52.83       63.02      7.58 o
  -6   1   8    12212.50    12848.84    121.78 o
  -5   1   8    24207.50    25433.58    146.12 o
  -4   1   8     1050.22     1100.27     22.75 o
  -3   1   8      640.65      602.24     14.13 o
  -2   1   8     3409.07     3225.38     25.06 o
  -1   1   8      430.57      335.33     34.75 o
   0   1   8     2398.70     2071.53     66.18 o
   1   1   8       40.25       49.54      4.07 o
   2   1   8      428.48      450.17     11.35 o
   3   1   8       62.54       57.08      5.07 o
   4   1   8      422.24      402.63     20.04 o
   5   1   8      336.61      313.65     19.57 o
   6   1   8       25.23       42.59     10.50 o
   7   1   8      370.78      343.03     42.61 o
   8   1   8     1036.68     1075.58     24.94 o
   9   1   8        2.42        5.67      3.68 o
  10   1   8      103.78      105.66     10.02 o
  11   1   8        5.12       -1.07      5.03 o
  12   1   8      258.12      254.93     10.36 o
 -12   2   8        8.45       10.64      6.43 o
 -11   2   8       18.12       20.40      9.59 o
 -10   2   8        5.89        4.54      3.69 o
  -9   2   8       21.95       19.39      4.87 o
  -8   2   8      152.01      142.47     10.62 o
  -7   2   8       67.46       66.49     13.47 o
  -6   2   8      156.91      153.46     11.76 o
  -5   2   8     3422.02     3535.72     45.10 o
  -4   2   8      169.14      112.23      8.55 o
  -3   2   8      594.03      517.47     20.35 o
  -2   2   8     1270.93     1205.46     17.74 o
  -1   2   8     3160.90     3071.59     62.13 o
   0   2   8     2868.49     2715.94     35.57 o
   1   2   8       56.42       69.07      5.07 o
   2   2   8        0.93        7.08      2.32 o
   3   2   8       21.98       27.81      2.89 o
   4   2   8       88.17       81.73      5.64 o
   5   2   8      115.03      118.04      8.81 o
   6   2   8       28.95       32.26      9.80 o
   7   2   8      481.08      481.87     16.99 o
   8   2   8      419.03      387.31     13.24 o
   9   2   8        2.26       -2.88      4.22 o
  10   2   8       68.36       76.97      8.73 o
  11   2   8      420.81      402.72     27.49 o
  12   2   8       40.21       21.28      4.50 o
 -12   3   8        7.48        7.53      6.04 o
 -11   3   8       44.43       45.79     11.57 o
 -10   3   8        8.60        7.69      5.62 o
  -9   3   8        0.46       -5.35      5.35 o
  -8   3   8       34.13       42.24      7.68 o
  -7   3   8      390.59      433.35     15.04 o
  -6   3   8      608.70      725.56     25.63 o
  -5   3   8     1212.41     1147.12     27.29 o
  -4   3   8     2029.85     1873.38     36.43 o
  -3   3   8     1492.45     1394.53     33.60 o
  -2   3   8     1192.38     1194.38     19.50 o
  -1   3   8     1791.84     1523.04     46.23 o
   0   3   8     2326.01     2121.18     30.51 o
   1   3   8     2440.64     2304.16     25.15 o
   2   3   8       13.90       17.59      3.30 o
   3   3   8       10.06       14.83      2.93 o
   4   3   8      455.75      440.13     15.19 o
   5   3   8     1077.90     1081.29     24.24 o
   6   3   8      537.93      466.10     19.13 o
   7   3   8       57.80       53.85      6.43 o
   8   3   8      177.42      161.82     10.12 o
   9   3   8      271.54      290.80     13.41 o
  10   3   8        2.14       10.15      4.60 o
  11   3   8       52.28       46.64      5.74 o
  12   3   8        4.54        8.54      4.97 o
 -12   4   8        2.76       12.32      5.83 o
 -11   4   8        0.85       -5.52      7.03 o
 -10   4   8        6.23        8.37      4.40 o
  -9   4   8       53.98       51.27      5.77 o
  -8   4   8        7.67        6.83      4.27 o
  -7   4   8       21.61       17.85      7.46 o
  -6   4   8       80.59      101.91     22.32 o
  -5   4   8        0.09        5.02      3.89 o
  -4   4   8     1204.35     1302.68     28.77 o
  -3   4   8      286.64      295.62     16.22 o
  -2   4   8      866.70      862.11     25.64 o
  -1   4   8     4481.34     4356.74     54.23 o
   0   4   8      737.91      779.57     30.92 o
   1   4   8      190.99      174.71      7.91 o
   2   4   8       96.16       88.64      6.73 o
   3   4   8      214.73      238.76     13.03 o
   4   4   8        1.92       -0.89      5.48 o
   5   4   8      323.21      316.34     14.69 o
   6   4   8      299.04      285.00     16.78 o
   7   4   8      182.16      149.45     13.34 o
   8   4   8      945.60     1033.58     35.43 o
   9   4   8      111.67      118.62      8.72 o
  10   4   8       50.21       45.24      7.62 o
  11   4   8      117.68      121.88     10.39 o
 -12   5   8        0.42        4.04      3.35 o
 -11   5   8        0.11        1.35      4.17 o
 -10   5   8        0.26        0.95      3.57 o
  -9   5   8        0.93       -3.08      3.46 o
  -8   5   8       50.81       63.43      8.05 o
  -7   5   8      727.52      766.77     20.72 o
  -6   5   8      564.08      572.58     19.39 o
  -5   5   8      207.86      199.07     12.88 o
  -4   5   8       36.28       33.43      7.02 o
  -3   5   8     1610.05     1671.08     74.64 o
  -2   5   8      539.36      601.46     28.52 o
  -1   5   8        9.13        0.67      4.15 o
   0   5   8      219.97      260.18     30.26 o
   1   5   8      514.32      587.03     30.97 o
   2   5   8       16.70       21.24      3.27 o
   3   5   8       63.98       72.59      6.88 o
   4   5   8      239.00      216.64     16.20 o
   5   5   8       45.99       26.06      7.23 o
   6   5   8      313.42      346.88     19.26 o
   7   5   8        2.01       -2.61      5.27 o
   8   5   8      830.07      866.62     26.14 o
   9   5   8       25.27       18.53      4.77 o
  10   5   8       21.57       24.79      5.17 o
  11   5   8        0.97       -4.07      4.07 o
 -11   6   8        6.27        9.79      4.44 o
 -10   6   8        1.08       -1.66      5.67 o
  -9   6   8        2.65        0.10      4.27 o
  -8   6   8        0.20        1.37      4.51 o
  -7   6   8       33.16       31.60      5.37 o
  -6   6   8        0.77        4.25      3.28 o
  -5   6   8        0.30        8.37      7.65 o
  -4   6   8       23.07       32.46      8.36 o
  -3   6   8       47.70       57.80     12.10 o
  -2   6   8      258.25      307.17     35.23 o
  -1   6   8        2.59        3.77      6.41 o
   0   6   8     2139.65     2204.38     91.94 o
   1   6   8      105.55      116.76     15.54 o
   2   6   8       30.55       33.84      5.94 o
   3   6   8       39.03       39.02      6.16 o
   4   6   8        4.99        2.70      3.85 o
   5   6   8      289.07      303.70     15.83 o
   6   6   8     1565.42     1628.77     42.00 o
   7   6   8      334.10      378.85     21.28 o
   8   6   8     1154.63     1096.12     35.67 o
   9   6   8      150.44      131.13     12.34 o
  10   6   8      124.40      135.98     10.72 o
  11   6   8       10.90       12.19      5.18 o
 -11   7   8        0.68        8.87      5.59 o
 -10   7   8        2.45        0.37      3.00 o
  -9   7   8       31.73       21.92      5.07 o
  -8   7   8       45.55       52.90      7.08 o
  -7   7   8       22.91       25.23      4.73 o
  -6   7   8       23.92       27.62      5.70 o
  -5   7   8       12.09        9.48     11.01 o
  -4   7   8        1.05        2.09      4.02 o
  -3   7   8       28.95       20.30     10.28 o
  -2   7   8      251.37      206.37     30.97 o
  -1   7   8      414.11      400.39     43.44 o
   0   7   8      105.30      112.18     22.71 o
   1   7   8       26.72       44.98     11.94 o
   2   7   8        0.03        4.88      6.53 o
   3   7   8        5.68        7.36      6.54 o
   4   7   8        6.65       13.58     10.58 o
   5   7   8      102.24       90.06      8.03 o
   6   7   8       35.80       44.54      6.58 o
   7   7   8      202.25      186.28     12.40 o
   8   7   8      279.55      282.27     18.29 o
   9   7   8       42.33       38.86      6.97 o
  10   7   8        8.15       14.86      4.16 o
 -10   8   8       27.83       47.57      6.57 o
  -9   8   8      261.54      294.08     16.66 o
  -8   8   8      375.77      386.60     40.87 o
  -7   8   8        7.54        8.15      6.30 o
  -6   8   8       16.34       25.79      6.90 o
  -5   8   8       72.38       70.94      9.96 o
  -4   8   8       18.62       20.31      4.62 o
  -3   8   8        7.43        3.13      4.75 o
  -2   8   8       86.23       87.48      8.62 o
  -1   8   8       35.99       34.00     13.28 o
   0   8   8        4.07        2.62     10.07 o
   1   8   8       13.95       16.65      7.72 o
   2   8   8       93.48       88.57      9.51 o
   3   8   8       14.94       10.58      5.07 o
   4   8   8      116.74      115.94     11.41 o
   5   8   8       58.52       79.96     10.29 o
   6   8   8       70.17       92.67      8.58 o
   7   8   8      531.80      515.16     23.86 o
   8   8   8      102.79       90.77     22.46 o
   9   8   8        4.46        1.48      5.38 o
  10   8   8       28.03       21.32      4.79 o
  -9   9   8       15.35       13.77      4.31 o
  -8   9   8      170.41      197.27     14.08 o
  -7   9   8       41.74       39.13     14.65 o
  -6   9   8       17.88       17.71      4.52 o
  -5   9   8      123.05      141.17     10.48 o
  -4   9   8       51.77       51.64      6.93 o
  -3   9   8      411.81      402.59     17.23 o
  -2   9   8      173.29      172.48     14.23 o
  -1   9   8     1616.62     1687.24     41.13 o
   0   9   8      259.52      286.81     13.57 o
   1   9   8      222.53      251.04     16.16 o
   2   9   8        0.97        1.50      4.31 o
   3   9   8       52.73       38.46      5.82 o
   4   9   8       28.04       14.49      7.96 o
   5   9   8        0.12        1.23      4.76 o
   6   9   8       27.15       28.19      6.41 o
   7   9   8      179.84      213.24     14.45 o
   8   9   8      166.78      170.01     11.39 o
   9   9   8        0.00       -6.04      6.04 o
  -9  10   8        2.37        1.99      2.65 o
  -8  10   8       60.52       59.20      7.03 o
  -7  10   8       32.40       41.86      7.06 o
  -6  10   8       19.40       21.01      6.13 o
  -5  10   8        1.48        1.37      5.29 o
  -4  10   8        0.12        1.37      3.63 o
  -3  10   8      122.76      122.59      8.80 o
  -2  10   8      114.48      127.03      8.76 o
  -1  10   8       97.59      122.99     12.33 o
   0  10   8      276.81      268.26     13.68 o
   1  10   8        3.90        6.21      4.98 o
   2  10   8        0.20        4.32      4.16 o
   3  10   8        3.28       -6.74      6.74 o
   4  10   8       10.13        7.96      4.13 o
   5  10   8        0.01        1.20      5.16 o
   6  10   8       19.77       22.46      6.13 o
   7  10   8       10.85        8.07     12.09 o
   8  10   8        5.23        4.52      4.15 o
  -8  11   8        0.05       -2.18      2.51 o
  -7  11   8        4.68        9.57      3.23 o
  -6  11   8       12.29       13.57      3.84 o
  -5  11   8       26.77       26.79      4.14 o
  -4  11   8        5.64       -1.17      3.47 o
  -3  11   8       18.95       18.34      5.55 o
  -2  11   8      224.67      229.14     16.04 o
  -1  11   8      125.02      125.93     13.60 o
   0  11   8        2.67        2.56      4.07 o
   1  11   8       97.14       85.24      8.29 o
   2  11   8       21.07       18.23      4.57 o
   3  11   8        2.90        8.23      4.60 o
   4  11   8        5.10        3.89     11.50 o
   5  11   8        0.20       -4.66      4.66 o
   6  11   8        3.26        2.36      4.89 o
   7  11   8       25.28       30.69      7.31 o
  -6  12   8        0.17        3.26      2.91 o
  -5  12   8       40.52       27.09      4.41 o
  -4  12   8        0.00        9.32      3.44 o
  -3  12   8       35.65       14.13      4.94 o
  -2  12   8       59.05       59.39      8.32 o
  -1  12   8       47.83       53.37      8.08 o
   0  12   8        0.85        0.73      3.70 o
   1  12   8       60.50       49.25      5.44 o
   2  12   8       41.37       38.34      7.25 o
   3  12   8       22.81       20.57      5.97 o
   4  12   8       24.66       29.21      6.15 o
   5  12   8       13.42        4.34      4.40 o
   6  12   8        4.36       -3.10      3.75 o
  -4  13   8       17.73       17.69      3.78 o
  -3  13   8        0.56       -1.53      2.72 o
  -2  13   8        1.72        2.76      2.60 o
  -1  13   8       15.97       21.72      4.19 o
   0  13   8        4.67       13.38      9.12 o
   1  13   8       32.20       21.38      5.24 o
   2  13   8        4.86        4.33      3.25 o
   3  13   8       13.00       12.60      4.13 o
   4  13   8        3.98       -0.21      4.11 o
   0  14   8        2.53       -2.35      3.01 o
   1  14   8       11.46       10.41      4.76 o
   2  14   8       10.64       15.53      4.99 o
 -12   1   9        1.05       -6.37      6.37 o
 -11   1   9        5.84        1.86      4.51 o
 -10   1   9       38.45       38.47      7.66 o
  -9   1   9       90.22       87.25      7.51 o
  -8   1   9      123.81      131.71     13.71 o
  -7   1   9      441.63      441.24     26.31 o
  -6   1   9     3182.52     3517.95     68.73 o
  -5   1   9     5626.60     6248.13     48.55 o
  -4   1   9      661.38      637.49     17.72 o
  -3   1   9      523.46      473.90     15.19 o
  -2   1   9      241.86      190.52      6.55 o
  -1   1   9      239.30      207.32     15.16 o
   0   1   9     6282.34     6053.76     82.98 o
   1   1   9       24.95       16.18      2.77 o
   2   1   9      197.97      211.72      6.89 o
   3   1   9     5691.27     6166.98     42.02 o
   4   1   9      664.48      687.60     18.91 o
   5   1   9        2.74        4.65      4.45 o
   6   1   9       84.82       85.97     14.22 o
   7   1   9      112.05      118.53      9.43 o
   8   1   9      315.73      304.51     11.82 o
   9   1   9      143.94      152.08      8.87 o
  10   1   9       20.98       23.02      5.07 o
  11   1   9       24.74       22.75      5.95 o
  12   1   9       33.51       26.04      3.60 o
 -12   2   9        9.50       22.20      7.11 o
 -11   2   9        0.04        0.69      6.25 o
 -10   2   9       24.23       33.10     11.27 o
  -9   2   9      106.51      107.66      9.71 o
  -8   2   9        0.26       -2.41      4.27 o
  -7   2   9        0.31       -7.46     11.64 o
  -6   2   9        0.16        9.87      4.41 o
  -5   2   9      301.45      356.71     13.78 o
  -4   2   9      396.30      431.63     15.64 o
  -3   2   9      156.72       87.95     11.59 o
  -2   2   9      453.29      393.27     10.78 o
  -1   2   9     1105.27     1068.97     32.77 o
   0   2   9      363.41      279.94     16.45 o
   1   2   9      841.08      926.96     18.01 o
   2   2   9      353.61      362.65     12.45 o
   3   2   9      373.16      348.38     10.86 o
   4   2   9      435.68      449.50     16.75 o
   5   2   9       50.90       44.48      5.61 o
   6   2   9      164.47      159.09     15.96 o
   7   2   9        6.25        7.46      3.24 o
   8   2   9       19.20       15.78      4.34 o
   9   2   9       63.14       54.58      6.39 o
  10   2   9       21.56       26.96      7.65 o
  11   2   9       32.49       39.43     10.58 o
  12   2   9      117.10      119.17      8.40 o
 -12   3   9        9.81        8.70      6.46 o
 -11   3   9        0.22       -3.99      7.06 o
 -10   3   9       17.49       16.11      6.11 o
  -9   3   9      104.79       85.19      8.93 o
  -8   3   9      100.72      100.29     11.59 o
  -7   3   9       71.97       75.58      7.09 o
  -6   3   9     1863.50     1928.34     38.47 o
  -5   3   9        1.09       -2.02      3.53 o
  -4   3   9      429.52      367.99     15.36 o
  -3   3   9     1314.17     1353.40     34.64 o
  -2   3   9      399.11      422.99     10.69 o
  -1   3   9      183.15      179.12      6.94 o
   0   3   9      241.83      190.48      9.97 o
   1   3   9     6204.24     6692.89     64.25 o
   2   3   9     1283.04     1343.97     24.59 o
   3   3   9     1580.71     1561.01     27.16 o
   4   3   9      110.02      108.40      9.57 o
   5   3   9       26.95       18.50      5.57 o
   6   3   9      225.80      243.68     19.90 o
   7   3   9      102.51       88.38      8.46 o
   8   3   9      392.14      380.03     13.47 o
   9   3   9      128.21      123.71      8.74 o
  10   3   9      218.06      215.13     12.68 o
  11   3   9      237.14      244.87     11.71 o
  12   3   9       45.11       41.88      7.75 o
 -12   4   9        0.36       -3.28      4.71 o
 -11   4   9        4.67        6.19      6.85 o
 -10   4   9        5.11        1.96      4.88 o
  -9   4   9       43.78       44.33      5.75 o
  -8   4   9       11.02       15.17      4.64 o
  -7   4   9       51.46       43.00      5.48 o
  -6   4   9      169.40      209.13     13.81 o
  -5   4   9      840.93      865.56     28.02 o
  -4   4   9     1467.17     1477.26     31.62 o
  -3   4   9      339.68      347.56     18.15 o
  -2   4   9      803.80      831.66     18.62 o
  -1   4   9        1.58        4.84      2.61 o
   0   4   9     2642.70     2908.44     62.50 o
   1   4   9     4379.43     4298.34     40.17 o
   2   4   9      685.08      691.97     18.36 o
   3   4   9        0.46        1.01      3.53 o
   4   4   9       85.12       81.95     11.31 o
   5   4   9       35.45       22.40      4.80 o
   6   4   9       10.32        0.21      4.43 o
   7   4   9      505.05      493.06     19.24 o
   8   4   9      225.82      228.32     13.78 o
   9   4   9      111.55      102.09      8.15 o
  10   4   9       10.37       23.21      6.46 o
  11   4   9       18.31       18.56      4.99 o
 -11   5   9        8.10       -0.52      5.51 o
 -10   5   9        0.01        8.53      9.23 o
  -9   5   9       14.85       12.31      4.24 o
  -8   5   9      246.71      235.98     14.15 o
  -7   5   9      174.18      210.50     11.17 o
  -6   5   9      398.65      415.53     14.72 o
  -5   5   9      222.73      206.69     15.29 o
  -4   5   9        0.31        2.67      5.55 o
  -3   5   9      818.19      766.20     51.95 o
  -2   5   9     2693.91     2750.63    123.21 o
  -1   5   9        0.01        6.94      4.89 o
   0   5   9     1907.84     1967.25     56.05 o
   1   5   9      340.23      272.64     22.15 o
   2   5   9      181.04      230.20     11.31 o
   3   5   9      131.52      152.41      9.60 o
   4   5   9       87.77       90.37      9.39 o
   5   5   9        2.81        1.22      5.04 o
   6   5   9       83.51       96.44     11.58 o
   7   5   9       55.66       52.34      9.31 o
   8   5   9       50.73       54.74      6.91 o
   9   5   9      104.14      106.66      9.19 o
  10   5   9       66.66       56.46      6.45 o
  11   5   9      138.18      121.46     27.21 o
 -11   6   9        3.17        5.77      3.20 o
 -10   6   9        0.74        1.74      4.22 o
  -9   6   9       17.18        9.30      5.92 o
  -8   6   9        1.81        1.26      4.30 o
  -7   6   9        7.18        9.00      3.77 o
  -6   6   9        0.28        3.93      3.69 o
  -5   6   9       58.71       64.22      9.09 o
  -4   6   9        5.01        7.47      5.92 o
  -3   6   9     1154.61     1319.65     53.60 o
  -2   6   9      293.23      390.14     40.08 o
  -1   6   9     1193.67     1383.08     74.98 o
   0   6   9     1800.39     1993.33     89.68 o
   1   6   9      267.65      274.02     23.79 o
   2   6   9       74.32       86.41      9.32 o
   3   6   9       23.18       40.23      6.42 o
   4   6   9      226.02      234.13     15.17 o
   5   6   9        4.05       13.05      5.99 o
   6   6   9       75.80       80.80     10.17 o
   7   6   9      165.15      184.17     15.15 o
   8   6   9      141.21      148.90     13.55 o
   9   6   9       73.33       75.07      7.83 o
  10   6   9        6.08        6.34      6.42 o
  11   6   9       11.98       17.70      5.70 o
 -10   7   9        6.70        1.62      3.01 o
  -9   7   9      206.51      202.15     11.97 o
  -8   7   9       22.80       34.90      8.03 o
  -7   7   9      145.10      147.65     12.88 o
  -6   7   9      482.40      509.21     24.47 o
  -5   7   9       88.82      113.53     11.97 o
  -4   7   9      106.81      117.13     30.25 o
  -3   7   9       30.92       48.77      9.62 o
  -2   7   9      692.68      662.83     56.22 o
  -1   7   9      957.64      943.99     67.25 o
   0   7   9      229.68      240.73     33.54 o
   1   7   9       40.93       24.04      8.52 o
   2   7   9      109.68      139.56     43.53 o
   3   7   9      987.89      859.08     83.67 o
   4   7   9        9.15       10.44      4.90 o
   5   7   9      308.09      306.08     18.17 o
   6   7   9       87.50      111.06     11.86 o
   7   7   9      166.47      159.94     11.41 o
   8   7   9       13.64       14.18      6.13 o
   9   7   9        0.01        0.21      3.58 o
  10   7   9        6.41        5.97      3.39 o
 -10   8   9       26.35       20.68      4.30 o
  -9   8   9       18.91       20.32      9.03 o
  -8   8   9       16.95       27.17      7.21 o
  -7   8   9       11.57        9.93      4.68 o
  -6   8   9        3.67       -3.38      3.99 o
  -5   8   9       14.48       15.31      9.74 o
  -4   8   9       24.43       10.44      4.24 o
  -3   8   9       75.20       96.63     21.35 o
  -2   8   9       58.40       36.68      7.37 o
  -1   8   9      462.90      394.64     15.95 o
   0   8   9      180.64      174.73     11.85 o
   1   8   9        0.02        0.02      9.08 o
   2   8   9       91.55       73.18      7.14 o
   3   8   9        7.86        1.09      4.34 o
   4   8   9       63.42       52.29      7.90 o
   5   8   9        1.65        4.63      5.43 o
   6   8   9       30.64       25.95     11.25 o
   7   8   9       10.61       14.13      4.98 o
   8   8   9        7.37       -4.24      5.47 o
   9   8   9       76.95       59.48      6.67 o
  -9   9   9        0.09       -0.42      3.06 o
  -8   9   9        6.32        5.63      5.27 o
  -7   9   9        0.02       -3.78      4.92 o
  -6   9   9        1.59       -8.56      8.56 o
  -5   9   9        0.56       -3.44      3.44 o
  -4   9   9       20.20       15.77      5.48 o
  -3   9   9        5.50        7.12      4.81 o
  -2   9   9       25.67       47.84      6.82 o
  -1   9   9       81.30      109.61     11.34 o
   0   9   9        3.63       -2.11      4.75 o
   1   9   9      110.26      102.42     11.04 o
   2   9   9      922.79      961.49     25.66 o
   3   9   9       11.96        8.75      6.40 o
   4   9   9      123.49      121.44     11.77 o
   5   9   9        0.12        4.59      4.98 o
   6   9   9        0.49        9.19      5.49 o
   7   9   9        0.00       -0.21      6.81 o
   8   9   9        7.45        6.51      8.18 o
  -9  10   9        4.99       -0.22      3.85 o
  -8  10   9       33.12       42.79      6.47 o
  -7  10   9       19.89       19.18      5.53 o
  -6  10   9        8.12        3.29      7.11 o
  -5  10   9        5.97        6.98      4.12 o
  -4  10   9      460.58      466.52     18.61 o
  -3  10   9        4.13        4.60      3.32 o
  -2  10   9     3259.09     3351.52     49.35 o
  -1  10   9     3695.12     3834.88     64.88 o
   0  10   9      457.14      475.09     22.92 o
   1  10   9        0.57        0.42      3.93 o
   2  10   9       13.18       13.83      5.70 o
   3  10   9      422.23      469.41     25.98 o
   4  10   9       33.43       29.47     10.66 o
   5  10   9       38.99       38.61      7.45 o
   6  10   9       29.35       30.30      8.06 o
   7  10   9       14.73       24.11      8.22 o
   8  10   9       37.14       28.15      6.82 o
  -8  11   9       10.75       13.10      5.45 o
  -7  11   9        9.55        5.43      2.83 o
  -6  11   9        2.40       -2.27      4.04 o
  -5  11   9        3.33       -0.37      3.40 o
  -4  11   9       81.40       79.81      6.58 o
  -3  11   9       30.39       34.76     10.87 o
  -2  11   9      153.06      170.88     14.20 o
  -1  11   9        5.89        2.37      7.70 o
   0  11   9       18.46       35.01     12.45 o
   1  11   9      121.62      132.95      9.91 o
   2  11   9       62.33       71.76      9.89 o
   3  11   9       12.62        7.03      9.59 o
   4  11   9       49.43       53.71      8.08 o
   5  11   9       10.25        7.40      5.21 o
   6  11   9        6.47        4.49      3.84 o
   7  11   9        0.05       -4.74      4.74 o
  -6  12   9        4.10        2.18      4.93 o
  -5  12   9        4.39       -2.07      2.95 o
  -4  12   9        7.19        3.46      3.05 o
  -3  12   9      207.24      208.42     13.95 o
  -2  12   9      275.73      287.23     16.75 o
  -1  12   9      496.72      494.24     22.00 o
   0  12   9      318.48      312.62     14.62 o
   1  12   9       46.57       37.77      9.10 o
   2  12   9        1.98       -1.07      4.19 o
   3  12   9        5.69        2.29      3.66 o
   4  12   9        0.64        6.78      4.07 o
   5  12   9        6.08       17.89      6.53 o
   6  12   9        0.08        1.05      3.95 o
  -4  13   9        0.68       -3.40      9.59 o
  -3  13   9        3.24        8.52      3.61 o
  -2  13   9        0.01       -2.23      2.91 o
  -1  13   9       11.22       15.60      4.37 o
   0  13   9       54.17       56.96     10.39 o
   1  13   9       19.70       15.70      5.88 o
   2  13   9       34.96       38.68      5.54 o
   3  13   9        5.41       -1.53      2.89 o
   4  13   9        9.50       11.02      4.56 o
   0  14   9        0.99        2.24      4.21 o
   1  14   9        0.00        5.42      3.31 o
 -12   0  10       16.02       20.11      5.73 o
 -11   0  10        4.33        6.34      6.12 o
 -10   0  10        7.84       11.39      8.42 o
  -9   0  10       15.30       16.34      8.07 o
  -8   0  10      140.91      139.78     14.83 o
  -7   0  10     2544.42     2813.42    120.90 o
  -6   0  10       90.44       75.85     19.20 o
  -5   0  10     3753.39     4082.29     79.85 o
  -4   0  10      271.21      258.92     18.57 o
  -3   0  10     3632.51     3989.99     45.44 o
  -2   0  10       72.39       90.50      9.47 o
  -1   0  10     1112.84     1156.79     51.23 o
   0   0  10      619.06      579.78     35.83 o
   1   0  10     8485.10     9162.29    142.67 o
   2   0  10    10165.25    11022.60     72.81 o
   3   0  10    10765.35    11571.17     90.26 o
   4   0  10     1194.22     1274.56     29.45 o
   5   0  10     2268.33     2205.47     47.66 o
   6   0  10       67.24       74.09     10.34 o
   7   0  10     1600.03     1614.03     32.99 o
   8   0  10     1605.22     1646.85     35.26 o
   9   0  10      175.30      175.96     12.01 o
  10   0  10        1.53       -7.05      7.05 o
  11   0  10      181.54      173.48     18.82 o
  12   0  10      261.51      277.86     18.44 o
 -12   1  10        4.86       12.33      5.13 o
 -11   1  10       25.10       19.30      5.42 o
 -10   1  10       13.13       15.55      6.05 o
  -9   1  10        0.23        5.03      6.80 o
  -8   1  10      619.03      624.55     27.14 o
  -7   1  10       62.38       50.91     11.04 o
  -6   1  10      449.55      461.68     35.35 o
  -5   1  10      338.60      364.14     17.66 o
  -4   1  10      687.38      710.22     22.78 o
  -3   1  10     2839.26     2762.31     26.49 o
  -2   1  10     5271.52     5159.67     35.09 o
  -1   1  10       40.81       28.38      7.30 o
   0   1  10     3860.00     3657.39     74.67 o
   1   1  10       59.06       60.49      4.87 o
   2   1  10     1500.65     1599.97     20.72 o
   3   1  10    24572.96    27053.16    108.41 o
   4   1  10      133.28      131.20      7.38 o
   5   1  10      174.47      188.70      9.55 o
   6   1  10       22.72       28.36      5.86 o
   7   1  10        0.03        3.12      3.53 o
   8   1  10      552.22      536.63     14.24 o
   9   1  10       52.26       45.15      5.24 o
  10   1  10      350.00      360.93     17.01 o
  11   1  10        7.03        0.74      4.64 o
  12   1  10        4.18        8.30      6.49 o
 -12   2  10        0.03       -2.35      5.59 o
 -11   2  10        0.00        7.98      7.12 o
 -10   2  10        4.31       -9.95     10.30 o
  -9   2  10      102.22      119.67     10.20 o
  -8   2  10       25.19       37.06      6.50 o
  -7   2  10        0.40        3.56      4.16 o
  -6   2  10        9.60        9.86      4.04 o
  -5   2  10      196.52      212.51     11.02 o
  -4   2  10      204.93      194.36     12.59 o
  -3   2  10       77.81       96.04     16.61 o
  -2   2  10     1693.73     1592.67     22.81 o
  -1   2  10      752.00      635.61     26.82 o
   0   2  10        0.01        5.62      6.63 o
   1   2  10       66.97      116.12      7.08 o
   2   2  10       58.99       69.15      5.93 o
   3   2  10      733.85      844.84     17.54 o
   4   2  10     1051.44     1067.55     21.52 o
   5   2  10       95.15       93.97      6.88 o
   6   2  10       80.46       73.65     11.34 o
   7   2  10      122.59      137.06      8.84 o
   8   2  10        6.99        4.99      3.39 o
   9   2  10      158.20      178.35     10.78 o
  10   2  10       59.36       69.94      7.86 o
  11   2  10      122.29      117.86     10.60 o
  12   2  10       95.06       95.25     10.84 o
 -12   3  10        0.16       -0.57      4.37 o
 -11   3  10        0.01       -1.14      6.37 o
 -10   3  10       24.03       22.38      6.24 o
  -9   3  10       30.33       33.33      6.22 o
  -8   3  10       16.52       15.78      6.73 o
  -7   3  10       24.34       23.83      5.50 o
  -6   3  10      203.76      218.16     12.45 o
  -5   3  10      835.38      837.60     22.40 o
  -4   3  10       57.99       62.27      7.34 o
  -3   3  10      284.59      281.48     16.76 o
  -2   3  10     1165.74     1130.58     19.28 o
  -1   3  10      520.35      438.41     11.33 o
   0   3  10     1289.11     1344.66     27.96 o
   1   3  10     2336.97     2561.54     31.96 o
   2   3  10     1254.13     1523.57     30.39 o
   3   3  10     3702.95     3815.07     50.43 o
   4   3  10     2393.79     2622.93     46.50 o
   5   3  10      939.66      905.47     26.79 o
   6   3  10      537.06      546.20     24.85 o
   7   3  10      124.11      124.69      8.51 o
   8   3  10      385.53      381.42     15.11 o
   9   3  10       11.43       19.15      4.25 o
  10   3  10      131.12      134.87     10.06 o
  11   3  10       34.26       36.58      4.75 o
 -12   4  10        0.15        1.97      4.40 o
 -11   4  10        1.31       -5.59      7.52 o
 -10   4  10        9.37        9.52      5.23 o
  -9   4  10       69.55       71.77      6.92 o
  -8   4  10       58.52       45.76      6.54 o
  -7   4  10      433.43      477.83     16.19 o
  -6   4  10        6.50        3.56      4.92 o
  -5   4  10       21.17       14.77      4.66 o
  -4   4  10      162.13      191.12     11.87 o
  -3   4  10      367.62      375.54     19.67 o
  -2   4  10      928.72      817.97     15.60 o
  -1   4  10      697.97      777.72     15.57 o
   0   4  10      655.78      633.29     31.08 o
   1   4  10      788.13      882.70     26.92 o
   2   4  10      715.08      740.68     19.63 o
   3   4  10     6567.04     6843.32     62.97 o
   4   4  10      880.24      949.88     29.74 o
   5   4  10      277.40      306.25     16.32 o
   6   4  10      424.74      397.61     16.49 o
   7   4  10       42.89       51.64      8.09 o
   8   4  10      198.41      191.27     10.76 o
   9   4  10       45.91       46.27      7.36 o
  10   4  10       31.98       40.05      7.73 o
  11   4  10       21.64       20.66      4.99 o
 -11   5  10       17.62       20.66      7.39 o
 -10   5  10       41.26       41.54     13.69 o
  -9   5  10        2.23       19.23      6.26 o
  -8   5  10       38.09       33.85      6.23 o
  -7   5  10       51.80       46.87      6.08 o
  -6   5  10      750.72      855.71     21.24 o
  -5   5  10       22.88       47.66      8.25 o
  -4   5  10        8.80       21.45      7.91 o
  -3   5  10      365.70      311.93     23.70 o
  -2   5  10        5.76       18.31      5.90 o
  -1   5  10      271.46      329.19     23.44 o
   0   5  10     5508.86     5864.99     98.16 o
   1   5  10      266.28      308.47     22.92 o
   2   5  10      167.55      197.00     12.47 o
   3   5  10       39.88       27.50      4.39 o
   4   5  10        0.16        3.62      4.14 o
   5   5  10     1505.92     1614.00     34.03 o
   6   5  10        9.75        8.64      5.63 o
   7   5  10      954.64     1020.35     34.81 o
   8   5  10       32.24       34.53      5.81 o
   9   5  10        6.70        8.28      4.14 o
  10   5  10       21.71       30.49      5.17 o
  11   5  10        0.26        2.92      4.70 o
 -11   6  10       14.09       22.78      6.62 o
 -10   6  10       34.22       39.61      7.79 o
  -9   6  10       13.06       22.92     11.15 o
  -8   6  10       73.46       79.72     11.69 o
  -7   6  10        5.23       10.22      4.17 o
  -6   6  10        2.59        1.27      5.40 o
  -5   6  10      294.16      287.47     15.62 o
  -4   6  10      310.62      311.50     25.35 o
  -3   6  10      606.30      644.63     52.64 o
  -2   6  10      194.31      203.41     29.71 o
  -1   6  10      764.85      838.71     60.07 o
   0   6  10        9.00        2.68      7.35 o
   1   6  10     1723.55     1674.31     83.98 o
   2   6  10      141.36      132.70     32.20 o
   3   6  10      869.73      809.07     40.57 o
   4   6  10     1792.38     1682.80    123.34 o
   5   6  10      140.76      116.98     11.48 o
   6   6  10        0.45        0.10      5.49 o
   7   6  10        6.97        3.09      4.80 o
   8   6  10       36.59       43.37     12.02 o
   9   6  10       26.79       27.78      5.70 o
  10   6  10        0.06       -2.40      4.12 o
 -10   7  10       31.54       30.25      4.31 o
  -9   7  10       25.93       20.91      5.02 o
  -8   7  10       32.46       37.43      6.13 o
  -7   7  10       72.52       78.10      7.13 o
  -6   7  10      210.18      254.69     14.44 o
  -5   7  10       81.49       88.12      8.52 o
  -4   7  10        4.61       11.22      7.04 o
  -3   7  10      482.47      446.82     34.25 o
  -2   7  10      213.78      145.93     26.15 o
  -1   7  10        0.76       -5.32     11.66 o
   0   7  10      878.27      829.76     64.00 o
   1   7  10        4.68       -3.57     13.33 o
   2   7  10        8.81       12.42      7.08 o
   3   7  10      252.15      198.32     14.83 o
   4   7  10      200.02      216.95     11.86 o
   5   7  10     2158.23     2296.17     49.20 o
   6   7  10      180.64      207.31     15.79 o
   7   7  10        1.64       -1.78      4.09 o
   8   7  10      135.65      119.13     12.07 o
   9   7  10        9.90        1.29      5.29 o
  10   7  10        4.86        3.05      6.72 o
 -10   8  10       23.33       25.48      7.87 o
  -9   8  10        2.18        0.96      3.85 o
  -8   8  10       76.09       77.56      9.57 o
  -7   8  10      145.72      190.47     16.11 o
  -6   8  10        0.86        4.62      3.91 o
  -5   8  10       26.72       42.17      6.79 o
  -4   8  10        4.74        2.76      3.76 o
  -3   8  10       38.63       31.09      7.39 o
  -2   8  10      373.31      354.83     21.10 o
  -1   8  10       10.17       24.08      6.54 o
   0   8  10       64.73       58.85      8.17 o
   1   8  10        6.97        9.03      3.63 o
   2   8  10       91.09       83.07      7.70 o
   3   8  10       72.64       54.22     10.81 o
   4   8  10       45.42       48.61     13.92 o
   5   8  10      282.24      290.33     17.66 o
   6   8  10      550.48      593.35     37.97 o
   7   8  10       61.77       70.79      9.12 o
   8   8  10       69.50       78.07      9.64 o
   9   8  10        0.55        0.45      2.33 o
  -9   9  10        0.17        5.24      3.27 o
  -8   9  10        3.66        3.69      4.37 o
  -7   9  10       36.39       39.38      9.44 o
  -6   9  10       42.79       56.98     10.39 o
  -5   9  10      169.07      172.71     11.89 o
  -4   9  10       31.22       31.42      5.81 o
  -3   9  10      161.58      179.76     14.60 o
  -2   9  10       99.04       98.75      9.29 o
  -1   9  10      779.12      891.11     30.65 o
   0   9  10       11.40        6.82      4.85 o
   1   9  10       77.67       65.14      7.41 o
   2   9  10        2.24        2.82      4.52 o
   3   9  10      102.89      102.93     11.43 o
   4   9  10       36.22       32.32     10.96 o
   5   9  10       18.67       28.69      6.55 o
   6   9  10      126.23      162.69     19.37 o
   7   9  10       28.09       28.71      9.29 o
   8   9  10       41.11       45.01      6.58 o
  -8  10  10        3.28        4.99      3.64 o
  -7  10  10        2.13       -1.18      6.24 o
  -6  10  10        4.69        5.43      4.27 o
  -5  10  10       24.75       26.76      6.62 o
  -4  10  10       51.33       72.50      6.87 o
  -3  10  10      105.97      113.41      8.39 o
  -2  10  10      212.89      217.47     13.20 o
  -1  10  10      110.93      130.74     13.10 o
   0  10  10      131.42      114.11     12.15 o
   1  10  10       77.79       67.93      7.51 o
   2  10  10       66.04       59.79     12.00 o
   3  10  10       32.32       30.60      6.65 o
   4  10  10        0.24       -2.37      4.64 o
   5  10  10       15.02        8.66      9.92 o
   6  10  10        0.03       -4.70      6.20 o
   7  10  10       33.17       32.94      5.70 o
   8  10  10       12.40       -4.31      4.31 o
  -7  11  10        0.47       -2.90      2.92 o
  -6  11  10       91.27       95.04      7.64 o
  -5  11  10       14.19        7.40      3.10 o
  -4  11  10       22.03       20.28      5.17 o
  -3  11  10       92.54      112.79     11.56 o
  -2  11  10       22.43       10.18      7.41 o
  -1  11  10      129.94       93.78     12.46 o
   0  11  10        1.61       -1.11      5.11 o
   1  11  10        3.39        0.88      6.39 o
   2  11  10        0.12       -5.32      5.32 o
   3  11  10       35.03       34.60      6.89 o
   4  11  10       22.16        9.98      4.35 o
   5  11  10        1.19        1.29      2.92 o
   6  11  10        2.59        3.98      3.76 o
   7  11  10       13.88        6.32      4.69 o
  -6  12  10        4.54       10.30      3.64 o
  -5  12  10        0.04        0.53      2.59 o
  -4  12  10       21.62       24.69      5.28 o
  -3  12  10       84.27       81.41      9.20 o
  -2  12  10       69.33       54.21      7.70 o
  -1  12  10       87.13       73.96      9.32 o
   0  12  10       13.09        3.38      5.69 o
   1  12  10        0.15        8.40      4.09 o
   2  12  10       44.70       50.04      7.33 o
   3  12  10       13.87       10.10      3.82 o
   4  12  10        6.79        1.29      4.35 o
   5  12  10        0.30        1.35      4.45 o
   6  12  10        1.94        7.38      4.31 o
  -4  13  10       17.93       14.99      4.38 o
  -3  13  10       24.94       22.64      9.35 o
  -2  13  10        1.45       -3.20      3.20 o
  -1  13  10        3.83        7.87      4.46 o
   0  13  10       20.20       12.29      5.55 o
   1  13  10        1.61       -5.56      5.56 o
   2  13  10        0.00        2.20      3.06 o
   3  13  10        0.61        4.76      3.00 o
   4  13  10        2.25        6.92      4.07 o
 -12   1  11       15.87        7.41      4.09 o
 -11   1  11       10.17       22.23      9.41 o
 -10   1  11       49.79       44.30      8.42 o
  -9   1  11       95.14       90.40     15.62 o
  -8   1  11       37.16       32.67      5.81 o
  -7   1  11        0.16        1.36      4.96 o
  -6   1  11       14.17       23.35      5.98 o
  -5   1  11        1.44        0.75      4.40 o
  -4   1  11      133.92      242.52     14.36 o
  -3   1  11      748.03      831.13     16.93 o
  -2   1  11     1039.31     1005.15     18.93 o
  -1   1  11      182.16      193.99     16.11 o
   0   1  11      561.94      590.62     26.68 o
   1   1  11     2814.08     2770.66     42.77 o
   2   1  11     1287.80     1402.82     20.31 o
   3   1  11     1759.33     1706.15     24.13 o
   4   1  11       17.52       15.87      3.22 o
   5   1  11        7.15        5.09      3.15 o
   6   1  11       37.81       32.24      4.83 o
   7   1  11      218.89      232.34     10.07 o
   8   1  11        5.52        6.40      4.04 o
   9   1  11      723.71      730.07     18.60 o
  10   1  11       12.91       16.15      4.40 o
  11   1  11      172.08      172.63     12.75 o
 -12   2  11       12.17       18.50      6.65 o
 -11   2  11       30.24       21.39      8.96 o
 -10   2  11        1.33        0.38      8.37 o
  -9   2  11       10.18       14.23      4.22 o
  -8   2  11      272.69      291.20     15.00 o
  -7   2  11       34.46       14.75     10.71 o
  -6   2  11        1.21        3.36      6.99 o
  -5   2  11     1641.15     1614.76     29.90 o
  -4   2  11      255.43      275.64     15.63 o
  -3   2  11     2496.80     2594.71     32.75 o
  -2   2  11       18.01       17.46      3.19 o
  -1   2  11     1254.99     1330.39     40.98 o
   0   2  11      271.15      276.29     18.54 o
   1   2  11     1171.24      988.99     36.96 o
   2   2  11    12245.34    13130.06     79.85 o
   3   2  11      342.60      420.28     13.09 o
   4   2  11     1521.69     1491.52     27.33 o
   5   2  11        2.36        3.04      3.34 o
   6   2  11      648.59      625.82     23.63 o
   7   2  11     1447.99     1478.15     39.19 o
   8   2  11      631.39      625.90     17.28 o
   9   2  11     1030.22     1045.26     25.05 o
  10   2  11       22.61       31.87      7.85 o
  11   2  11       50.12       49.80      6.88 o
 -12   3  11        6.54       11.19      6.07 o
 -11   3  11        0.09       -0.40      7.27 o
 -10   3  11        2.80        1.70      4.93 o
  -9   3  11       13.90       12.48      4.66 o
  -8   3  11      214.37      251.42     18.16 o
  -7   3  11      576.08      583.59     23.19 o
  -6   3  11      162.18      154.96     10.42 o
  -5   3  11      511.58      485.93     22.37 o
  -4   3  11       33.83       36.14      5.74 o
  -3   3  11        4.24        6.01      4.77 o
  -2   3  11      165.98      156.56      8.07 o
  -1   3  11      202.46      234.74      8.96 o
   0   3  11      571.31      681.28     34.12 o
   1   3  11      570.95      628.10     21.80 o
   2   3  11     1813.88     1734.63     43.62 o
   3   3  11       31.90       27.99      5.29 o
   4   3  11       49.14       58.87      7.82 o
   5   3  11       72.98       56.79      7.41 o
   6   3  11      758.35      806.05     19.03 o
   7   3  11     2244.86     2247.84     35.19 o
   8   3  11      521.05      513.92     17.44 o
   9   3  11        5.31        4.18      4.85 o
  10   3  11       64.34       62.69      7.08 o
  11   3  11        1.62        2.50      2.41 o
 -12   4  11       40.95       52.70      8.84 o
 -11   4  11        0.21        9.80      6.29 o
 -10   4  11        5.10       16.68      9.36 o
  -9   4  11       82.85       83.93      8.81 o
  -8   4  11       54.96       36.33      6.46 o
  -7   4  11       45.63       46.85      5.82 o
  -6   4  11        0.88       -4.84      4.84 o
  -5   4  11        0.06        0.22      5.01 o
  -4   4  11      439.80      421.02     17.84 o
  -3   4  11       49.19       51.88      8.16 o
  -2   4  11     1772.30     1686.28     23.54 o
  -1   4  11      654.99      605.99     14.53 o
   0   4  11      602.05      596.53     31.62 o
   1   4  11        2.06        2.71      4.73 o
   2   4  11       15.88        8.91      3.58 o
   3   4  11      355.95      339.00     18.18 o
   4   4  11       65.73       67.60      8.44 o
   5   4  11      289.55      241.97     14.70 o
   6   4  11        1.26        0.88      3.01 o
   7   4  11        3.90       11.79      3.90 o
   8   4  11       17.80       14.54      3.74 o
   9   4  11       24.03       20.54      5.09 o
  10   4  11       96.10      105.31     12.91 o
  11   4  11       89.02       99.41     17.27 o
 -11   5  11       17.40       20.43      7.28 o
 -10   5  11        8.55        7.70      9.77 o
  -9   5  11       54.99       48.61      8.88 o
  -8   5  11       15.60       18.68      6.74 o
  -7   5  11        0.04       -0.70      5.89 o
  -6   5  11       38.35       30.28      6.45 o
  -5   5  11      116.33      115.71     12.22 o
  -4   5  11       23.94       16.72      5.23 o
  -3   5  11      159.73      154.51     23.53 o
  -2   5  11       74.18       54.31     10.60 o
  -1   5  11        1.92       17.04      5.15 o
   0   5  11      432.34      557.47     36.11 o
   1   5  11      510.79      587.18     45.56 o
   2   5  11        7.80       15.42      5.13 o
   3   5  11        5.11        7.95      4.33 o
   4   5  11       84.12       99.49     10.67 o
   5   5  11       17.01       13.62      4.25 o
   6   5  11      190.88      168.67     14.18 o
   7   5  11       86.40       94.70     11.26 o
   8   5  11      151.53      144.51     10.99 o
   9   5  11        2.75        3.95      3.94 o
  10   5  11        0.11       -0.82      3.33 o
  11   5  11        2.01       -1.59      4.47 o
 -11   6  11       45.67       34.41      7.56 o
 -10   6  11       45.72       56.18      8.26 o
  -9   6  11       27.49       29.30      5.70 o
  -8   6  11       39.15       27.94      6.77 o
  -7   6  11        7.86        3.52      3.84 o
  -6   6  11        7.22        1.11      7.18 o
  -5   6  11      167.85      167.49     11.62 o
  -4   6  11        0.11       -5.62      8.75 o
  -3   6  11       74.08       49.82     15.87 o
  -2   6  11      301.00      255.08     33.71 o
  -1   6  11       31.54       28.06     11.59 o
   0   6  11       15.77        6.55     10.54 o
   1   6  11      205.36      143.52     26.48 o
   2   6  11       19.40       13.39      9.40 o
   3   6  11       53.55       47.44      7.38 o
   4   6  11     3692.14     3663.10     59.58 o
   5   6  11      338.30      342.47     19.38 o
   6   6  11     1642.03     1715.57     44.20 o
   7   6  11      641.86      672.58     28.07 o
   8   6  11       71.20       57.31     13.23 o
   9   6  11       82.97       81.29      7.87 o
  10   6  11        1.46        4.21      3.18 o
 -10   7  11        9.96        6.40      3.45 o
  -9   7  11       56.46       47.62      5.99 o
  -8   7  11       30.23       33.49      5.99 o
  -7   7  11      129.57      126.98      9.14 o
  -6   7  11       95.88       94.35      9.49 o
  -5   7  11        1.04        0.12      4.19 o
  -4   7  11        1.50       -5.21      5.21 o
  -3   7  11      223.67      205.20     17.51 o
  -2   7  11       39.15       41.98     16.67 o
  -1   7  11      305.93      280.13     37.61 o
   0   7  11       11.25        1.00     10.56 o
   1   7  11       35.80       26.52     15.49 o
   2   7  11     1275.04     1190.45     54.42 o
   3   7  11      146.35      149.50     12.62 o
   4   7  11      405.97      403.68     20.45 o
   5   7  11       72.18       89.89     13.35 o
   6   7  11      551.21      562.28     55.17 o
   7   7  11      232.42      242.40     16.70 o
   8   7  11       94.66       79.87      9.54 o
   9   7  11        3.80       -1.15      3.83 o
  10   7  11       14.41        8.15      4.79 o
 -10   8  11       15.46        6.41      5.14 o
  -9   8  11        0.01        7.32      4.21 o
  -8   8  11        3.83       -5.40      5.40 o
  -7   8  11       42.07       50.86      8.43 o
  -6   8  11       20.80       19.83      4.99 o
  -5   8  11       63.44       78.65      8.12 o
  -4   8  11       46.35       53.65      6.05 o
  -3   8  11       45.79       49.82      7.96 o
  -2   8  11      295.98      277.41     26.25 o
  -1   8  11        7.13       13.95      5.96 o
   0   8  11      187.97      187.36     11.38 o
   1   8  11        3.58        6.61      4.15 o
   2   8  11      118.52      116.97     11.66 o
   3   8  11        0.05       -5.71      5.71 o
   4   8  11     2595.79     2624.70     52.21 o
   5   8  11     3214.47     3243.73     88.32 o
   6   8  11      381.92      440.79     32.99 o
   7   8  11      522.93      447.11     55.52 o
   8   8  11      147.54      138.84     11.25 o
   9   8  11        0.08       -1.95      2.23 o
  -9   9  11       10.30       19.02      4.93 o
  -8   9  11       16.96       18.22      5.36 o
  -7   9  11        0.06        1.79      3.94 o
  -6   9  11        5.41        7.61      5.27 o
  -5   9  11       20.99       19.21      4.94 o
  -4   9  11       15.67       22.19      4.40 o
  -3   9  11       44.79       57.34      8.63 o
  -2   9  11        0.35       -5.33      5.44 o
  -1   9  11       80.41       84.70     10.54 o
   0   9  11       51.62       50.98      8.35 o
   1   9  11      489.77      474.31     18.42 o
   2   9  11       20.16       14.20      6.77 o
   3   9  11       23.85       33.58     11.07 o
   4   9  11      221.74      199.84     14.67 o
   5   9  11        1.64       -1.38     10.69 o
   6   9  11      100.81      102.65     16.21 o
   7   9  11        1.15        6.62      6.42 o
   8   9  11        1.08        5.82      2.78 o
  -8  10  11        2.47       -3.14      3.14 o
  -7  10  11        0.00       -1.89      4.00 o
  -6  10  11        7.28       19.58      6.11 o
  -5  10  11       23.68       22.05      4.79 o
  -4  10  11      107.12      112.24      8.23 o
  -3  10  11        0.39        2.04      6.31 o
  -2  10  11        0.08        2.73      7.91 o
  -1  10  11      181.18      162.08     13.90 o
   0  10  11      150.70      133.32     13.39 o
   1  10  11       86.11       90.44      8.33 o
   2  10  11      267.04      283.27     17.64 o
   3  10  11      308.43      343.81     19.01 o
   4  10  11        5.70        6.80      4.20 o
   5  10  11        1.86        4.38      3.91 o
   6  10  11       11.95       11.69      6.52 o
   7  10  11        4.85       -0.14      3.38 o
   8  10  11        3.87        2.24      3.55 o
  -7  11  11        2.62        2.55      3.28 o
  -6  11  11        3.79       -3.60      3.71 o
  -5  11  11        4.41        5.48      5.43 o
  -4  11  11        7.76        9.80      5.09 o
  -3  11  11       44.51       50.20      7.92 o
  -2  11  11        0.40        4.85      5.61 o
  -1  11  11       28.19       28.75     16.81 o
   0  11  11       26.00       23.99      6.89 o
   1  11  11       60.75       58.11      8.20 o
   2  11  11        0.92       -2.13      4.54 o
   3  11  11        3.36       -0.56      5.05 o
   4  11  11       34.68       42.35      5.55 o
   5  11  11        0.01        4.94      4.48 o
   6  11  11        0.04        1.92      9.22 o
   7  11  11        0.87        0.40      3.86 o
  -6  12  11        3.32       -3.58      3.58 o
  -5  12  11        0.36        3.17      4.13 o
  -4  12  11        5.36        2.63      3.63 o
  -3  12  11       32.00       21.64      5.71 o
  -2  12  11        5.21       -0.07      4.76 o
  -1  12  11       16.30       22.79      9.21 o
   0  12  11        2.29       -3.85      5.98 o
   1  12  11       99.42       72.49     11.52 o
   2  12  11        0.11       -4.36      4.63 o
   3  12  11       17.69       10.98      3.90 o
   4  12  11        0.04        0.91      3.50 o
   5  12  11        0.73       -3.83      4.49 o
  -4  13  11        3.35       -0.01      3.63 o
  -3  13  11        2.94        4.65      3.54 o
  -2  13  11        0.85       -0.09      2.50 o
  -1  13  11        0.45       -1.49      3.29 o
   0  13  11        8.50        1.18      4.11 o
   1  13  11        2.00        6.06      4.13 o
   2  13  11       21.23        8.78      8.62 o
   3  13  11        1.06        0.19      2.86 o
 -12   0  12        7.92       14.41      5.14 o
 -11   0  12        6.18       -1.83      6.09 o
 -10   0  12       95.33      102.62     15.57 o
  -9   0  12       21.83       14.88      8.11 o
  -8   0  12     3481.01     3517.66     91.68 o
  -7   0  12     3298.57     3641.19     61.56 o
  -6   0  12      527.60      552.03     52.71 o
  -5   0  12      228.95      295.67     36.37 o
  -4   0  12     2491.03     2656.50    100.72 o
  -3   0  12      212.86      216.04     13.56 o
  -2   0  12     1834.46     1609.56     71.76 o
  -1   0  12        5.62       12.75      9.04 o
   0   0  12      240.10      250.78     26.59 o
   1   0  12       81.56       77.38     15.08 o
   2   0  12      276.59      301.49     13.59 o
   3   0  12     2382.82     2401.74     53.00 o
   4   0  12      775.07      687.77     23.31 o
   5   0  12     2308.97     2422.66     52.73 o
   6   0  12      885.43      832.34     33.11 o
   7   0  12     1508.20     1593.66     48.56 o
   8   0  12      168.64      160.84     11.37 o
   9   0  12      447.44      462.82     29.65 o
  10   0  12       31.51       19.38     11.06 o
  11   0  12        0.48       -0.06      5.05 o
 -12   1  12        5.02        7.93      5.00 o
 -11   1  12        8.43       12.43      7.76 o
 -10   1  12       85.44       95.02     10.98 o
  -9   1  12      265.98      252.87     18.60 o
  -8   1  12       99.57      104.01      9.61 o
  -7   1  12       72.34       66.72      7.59 o
  -6   1  12       44.23       66.70     14.05 o
  -5   1  12       53.03       62.93      9.48 o
  -4   1  12      518.53      525.56     20.61 o
  -3   1  12     1099.29     1075.31     20.13 o
  -2   1  12      185.23      166.28      9.31 o
  -1   1  12      514.42      545.07     27.97 o
   0   1  12      783.51      826.95     35.55 o
   1   1  12     1276.62     1229.80     29.95 o
   2   1  12      535.67      595.36     18.44 o
   3   1  12      337.66      357.60     11.61 o
   4   1  12      303.12      323.05     16.54 o
   5   1  12        0.62        3.90      3.99 o
   6   1  12     1827.21     1854.74     27.43 o
   7   1  12      867.72      886.11     20.39 o
   8   1  12      423.08      447.80     14.59 o
   9   1  12     1282.10     1318.13     24.64 o
  10   1  12      328.85      331.15     15.68 o
  11   1  12        0.13       -3.11      3.71 o
 -12   2  12        0.26        2.49      4.28 o
 -11   2  12       28.18       22.95      8.90 o
 -10   2  12        4.02        6.54      7.71 o
  -9   2  12      115.23      133.49     24.14 o
  -8   2  12     1744.90     1911.99     37.62 o
  -7   2  12      417.96      408.35     21.86 o
  -6   2  12      111.48       57.77     11.34 o
  -5   2  12       23.65       22.03      6.09 o
  -4   2  12      215.84      232.61     14.70 o
  -3   2  12      351.53      308.43     11.97 o
  -2   2  12      981.39      966.58     19.72 o
  -1   2  12      523.96      487.00     26.38 o
   0   2  12        3.83        4.02      5.03 o
   1   2  12        2.67       13.47      8.24 o
   2   2  12      194.26      217.32     11.27 o
   3   2  12      481.21      524.82     20.05 o
   4   2  12      153.20      147.59      8.87 o
   5   2  12        6.71        2.75      4.24 o
   6   2  12       36.64       37.54      7.20 o
   7   2  12      153.98      134.29      8.89 o
   8   2  12      427.04      412.57     14.04 o
   9   2  12        3.50        1.74      4.97 o
  10   2  12        4.30        9.63      3.96 o
  11   2  12       31.34       27.78      7.98 o
 -12   3  12        0.01       14.72      5.76 o
 -11   3  12       24.13       15.40      7.79 o
 -10   3  12       41.12       55.45     14.02 o
  -9   3  12      142.45      147.00     13.36 o
  -8   3  12      225.04      240.11     17.86 o
  -7   3  12        3.21        1.41     10.96 o
  -6   3  12      713.19      633.36     25.60 o
  -5   3  12      207.02      198.36     14.72 o
  -4   3  12       20.54       35.13      5.96 o
  -3   3  12      524.46      540.50     24.81 o
  -2   3  12      686.73      708.55     16.86 o
  -1   3  12      406.49      379.03     11.87 o
   0   3  12      110.89       96.27     11.69 o
   1   3  12       66.96       61.77     11.22 o
   2   3  12      421.44      476.94     19.96 o
   3   3  12      202.25      183.95     12.22 o
   4   3  12       68.76       52.57      7.50 o
   5   3  12       69.48       71.09      8.41 o
   6   3  12       14.15        9.80      3.52 o
   7   3  12      593.01      643.80     19.06 o
   8   3  12     1001.33      994.52     21.50 o
   9   3  12      401.49      392.15     17.41 o
  10   3  12       61.56       71.90      7.39 o
  11   3  12       39.90       43.68      7.11 o
 -11   4  12        2.93        7.91      6.73 o
 -10   4  12        6.82       10.79      6.18 o
  -9   4  12      158.78      156.33     15.02 o
  -8   4  12       40.23       45.67      8.70 o
  -7   4  12        0.42       -2.41      4.89 o
  -6   4  12      501.74      490.60     18.65 o
  -5   4  12      566.16      584.10     25.88 o
  -4   4  12      791.64      778.97     24.90 o
  -3   4  12       74.80       89.62     10.66 o
  -2   4  12     1403.98     1359.31     23.69 o
  -1   4  12        4.03        6.89      4.56 o
   0   4  12        1.51       11.17      7.23 o
   1   4  12       66.42       78.42     12.53 o
   2   4  12     1070.52     1096.91     63.17 o
   3   4  12        6.05       15.16      4.60 o
   4   4  12      571.47      567.82     23.91 o
   5   4  12      225.54      225.73     12.77 o
   6   4  12      405.05      397.01     14.64 o
   7   4  12     1272.46     1293.99     27.03 o
   8   4  12       26.54       25.71      4.08 o
   9   4  12      133.43      130.28      9.56 o
  10   4  12      194.84      218.88     14.39 o
  11   4  12       29.80       28.61      9.83 o
 -11   5  12        0.29       -5.76      5.92 o
 -10   5  12       27.21       25.82      6.61 o
  -9   5  12       12.88        7.02      5.60 o
  -8   5  12      167.81      185.86     16.03 o
  -7   5  12      262.81      269.43     14.96 o
  -6   5  12      500.56      490.00     19.43 o
  -5   5  12      112.28      107.31     10.86 o
  -4   5  12       63.73       47.99      8.65 o
  -3   5  12        4.31        5.34      6.10 o
  -2   5  12      858.17      886.02     41.32 o
  -1   5  12       55.65       51.44     10.38 o
   0   5  12      424.63      422.58     28.56 o
   1   5  12      321.53      276.65     23.49 o
   2   5  12       13.36        1.16      7.52 o
   3   5  12      317.53      339.26     20.45 o
   4   5  12      783.00      830.07     33.96 o
   5   5  12      722.11      837.96     40.32 o
   6   5  12     1073.33     1162.01     36.48 o
   7   5  12      167.87      162.74     14.41 o
   8   5  12       69.79       71.25      7.69 o
   9   5  12        1.48        0.02      3.62 o
  10   5  12        0.83       -2.22      3.10 o
  11   5  12        0.16       -3.95      3.95 o
 -11   6  12        1.06       11.56      5.45 o
 -10   6  12       26.86       27.52      6.62 o
  -9   6  12        8.79        3.41      4.89 o
  -8   6  12      119.15      117.79      9.71 o
  -7   6  12        0.06        2.73      4.41 o
  -6   6  12        4.15       12.80      4.23 o
  -5   6  12       72.57       74.99      6.73 o
  -4   6  12       89.01       74.43     11.09 o
  -3   6  12      181.85      184.19     29.91 o
  -2   6  12      188.15      161.04     27.73 o
  -1   6  12       86.86       97.36     23.92 o
   0   6  12      242.44      198.40     20.40 o
   1   6  12      183.36      193.04     31.07 o
   2   6  12      125.69      100.70     22.65 o
   4   6  12        0.01        0.04      3.63 o
   5   6  12      101.90      100.26     11.26 o
   6   6  12      180.55      195.96     15.59 o
   7   6  12      410.18      409.14     22.00 o
   8   6  12       11.87       12.05      8.21 o
   9   6  12        1.50        2.55      3.71 o
  10   6  12       22.64       23.07      7.80 o
 -10   7  12        4.85       -4.57      4.57 o
  -9   7  12        6.87        3.23      3.66 o
  -8   7  12        0.04       -1.99      3.98 o
  -7   7  12        3.81        1.68      4.58 o
  -6   7  12       12.15       15.82      3.82 o
  -5   7  12       13.15       15.44      5.88 o
  -4   7  12        4.21       -5.08      7.99 o
  -3   7  12      166.30      129.59     33.85 o
  -2   7  12      330.61      309.14     24.76 o
  -1   7  12        2.42       -8.58     16.98 o
   0   7  12      159.95      170.96     29.29 o
   1   7  12        3.57        6.76      4.26 o
   2   7  12      189.06      209.33     14.25 o
   3   7  12     1230.17     1251.23     35.68 o
   4   7  12      681.12      696.29     39.68 o
   5   7  12     1012.63     1068.29     34.43 o
   6   7  12      127.69       99.25     11.28 o
   7   7  12      298.56      249.66     23.80 o
   8   7  12        7.47       12.28      5.14 o
   9   7  12        0.00       -0.67      9.99 o
 -10   8  12        0.16        1.40      3.99 o
  -9   8  12        3.09        1.84      6.82 o
  -8   8  12        5.96        5.65      4.64 o
  -7   8  12       11.22        8.22      4.77 o
  -6   8  12        0.12       -2.09      4.11 o
  -5   8  12      190.20      196.55     12.51 o
  -4   8  12      158.45      154.57      9.87 o
  -3   8  12      279.49      300.17     24.86 o
  -2   8  12       30.58       40.77      7.90 o
  -1   8  12        2.76        6.67      3.48 o
   0   8  12        3.61        0.95      5.85 o
   1   8  12       20.36       16.45      4.40 o
   2   8  12        2.48        0.95      5.22 o
   3   8  12      134.17      121.05     12.29 o
   4   8  12      121.46      114.70     11.25 o
   5   8  12       98.24      139.01     19.04 o
   6   8  12       41.57       42.85     11.32 o
   7   8  12       20.49       27.55     11.14 o
   8   8  12       22.30       13.55      4.52 o
   9   8  12       12.10        6.79      2.58 o
  -9   9  12        7.65       10.09      4.77 o
  -8   9  12       12.55       15.37     11.90 o
  -7   9  12       48.38       51.88      8.01 o
  -6   9  12       47.56       64.43      9.05 o
  -5   9  12       33.98       43.39      6.73 o
  -4   9  12      291.94      321.11     13.29 o
  -3   9  12       16.87       20.39      4.71 o
  -2   9  12       31.89       41.65      8.20 o
  -1   9  12       21.05       26.57      6.94 o
   0   9  12       19.48       24.78      5.07 o
   1   9  12      135.14      135.47     12.55 o
   2   9  12        4.00       -6.30      6.30 o
   3   9  12       33.30       20.12      5.05 o
   4   9  12       43.95       35.11      6.69 o
   5   9  12      666.68      671.57     39.31 o
   6   9  12       39.05       39.78     11.26 o
   7   9  12       43.00       59.66     11.88 o
   8   9  12       28.55       31.18      5.16 o
  -8  10  12        9.71        5.15      3.05 o
  -7  10  12       12.70       25.99      8.67 o
  -6  10  12       26.50       21.54      5.34 o
  -5  10  12       45.41       51.92      6.80 o
  -4  10  12      118.03      104.37     10.62 o
  -3  10  12      348.92      359.28     16.61 o
  -2  10  12        9.83        3.92      4.80 o
  -1  10  12        0.08       -1.21      9.29 o
   0  10  12       15.47       20.04      7.09 o
   1  10  12        3.15        0.12      5.21 o
   2  10  12        5.77        3.09      4.60 o
   3  10  12       10.28       12.87      4.63 o
   4  10  12       14.64       29.35      6.09 o
   5  10  12       19.82       23.14      5.91 o
   6  10  12       17.32       25.29      7.88 o
   7  10  12       26.36       25.40      5.67 o
  -7  11  12       10.37        7.20      3.03 o
  -6  11  12       13.31       28.75      5.38 o
  -5  11  12       79.02       62.28      7.83 o
  -4  11  12       49.05       60.24      7.96 o
  -3  11  12       23.33       30.33      6.87 o
  -2  11  12       31.14       26.61      6.57 o
  -1  11  12        9.83        8.33      5.78 o
   0  11  12      154.02      180.17     20.59 o
   1  11  12       32.80       33.64      5.55 o
   2  11  12        2.58        9.67      4.39 o
   3  11  12       13.87       11.85      4.19 o
   4  11  12        5.59       -2.08      3.20 o
   5  11  12        1.37       17.21      9.35 o
   6  11  12        0.06       -1.25      4.29 o
  -6  12  12        0.04       -0.60      3.57 o
  -5  12  12       14.81       26.19      6.96 o
  -4  12  12        3.30        5.19      6.28 o
  -3  12  12        2.73       -4.86      5.75 o
  -2  12  12       34.03       44.60     10.10 o
  -1  12  12       16.23       14.26      6.22 o
   0  12  12       12.52       16.92      5.06 o
   1  12  12       37.93       34.83      9.26 o
   2  12  12        6.35        2.24      3.23 o
   3  12  12        0.03       -0.44      7.36 o
   4  12  12        4.81        5.80      3.37 o
   5  12  12       42.80       50.02      7.69 o
  -3  13  12        0.11       -2.70      2.70 o
  -2  13  12        6.56        3.73      2.81 o
  -1  13  12        5.33        0.07      3.02 o
   0  13  12       25.39       18.14      6.38 o
   1  13  12        5.68        4.90      4.84 o
   2  13  12        7.18       13.63      5.20 o
   3  13  12        8.91        6.69      4.22 o
 -12   1  13        0.02       -3.22      4.03 o
 -11   1  13       33.51       33.67      9.21 o
 -10   1  13        0.06       -0.18      4.66 o
  -9   1  13       12.72        6.79      5.36 o
  -8   1  13      468.97      491.36     19.94 o
  -7   1  13       53.46       58.14      7.57 o
  -6   1  13      202.89      176.66     22.82 o
  -5   1  13        0.21       -0.19      6.04 o
  -4   1  13      125.96      117.17     12.22 o
  -3   1  13        0.13        8.27      3.43 o
  -2   1  13       47.50       33.66      4.66 o
  -1   1  13       52.77       54.35     10.12 o
   0   1  13       91.92       78.99     11.47 o
   1   1  13      934.95      901.27     40.38 o
   2   1  13       37.25       36.69      5.09 o
   3   1  13      101.55       99.20      6.47 o
   4   1  13       24.91       14.47      3.50 o
   5   1  13        0.17        6.73      3.43 o
   6   1  13       40.96       34.24      5.94 o
   7   1  13       33.49       25.10      3.88 o
   8   1  13       20.82       28.40      5.80 o
   9   1  13      259.58      299.76     13.46 o
  10   1  13       80.39       66.78      7.38 o
  11   1  13        0.01        0.89      3.40 o
 -12   2  13        0.56       -4.22      4.22 o
 -11   2  13        0.30       -0.22      5.41 o
 -10   2  13       81.03       62.04     14.06 o
  -9   2  13       16.85       20.20      6.75 o
  -8   2  13     2400.86     2670.36     58.72 o
  -7   2  13       69.10       92.43     11.24 o
  -6   2  13        2.65       24.84      8.99 o
  -5   2  13      120.83      103.65     12.56 o
  -4   2  13        2.58       11.46      5.29 o
  -3   2  13       10.46        5.85      2.73 o
  -2   2  13      148.55      176.49      9.05 o
  -1   2  13      776.26      805.21     35.37 o
   0   2  13      178.48      169.42     16.47 o
   1   2  13     9274.96     9518.73     94.03 o
   2   2  13      286.93      281.59     17.34 o
   3   2  13       64.46       54.58      9.42 o
   4   2  13       24.68       28.82      4.77 o
   5   2  13      124.74      116.67     10.32 o
   6   2  13        0.65       -0.12      4.18 o
   7   2  13      346.04      326.25     13.70 o
   8   2  13      536.80      592.38     16.69 o
   9   2  13      358.90      387.71     17.68 o
  10   2  13      193.23      176.11     11.18 o
  11   2  13       12.09        5.94      3.53 o
 -11   3  13       22.86       15.13      6.63 o
 -10   3  13       48.27       33.86     11.20 o
  -9   3  13        1.51       13.55     12.78 o
  -8   3  13        8.82       15.35      9.63 o
  -7   3  13        2.60       -2.37      5.67 o
  -6   3  13      139.73      116.70      9.22 o
  -5   3  13       21.12        6.92      5.59 o
  -4   3  13       33.55       43.94      7.34 o
  -3   3  13      210.77      246.39     21.57 o
  -2   3  13        0.02        0.63      2.75 o
  -1   3  13      286.38      290.23     11.02 o
   0   3  13       52.39       65.21     10.47 o
   1   3  13      924.87      922.43     35.87 o
   2   3  13      461.82      391.49     25.88 o
   3   3  13      126.52      150.94     11.45 o
   4   3  13        0.31       -1.87      4.11 o
   5   3  13      112.18      112.95     10.62 o
   6   3  13      626.09      619.12     18.25 o
   7   3  13        4.09        3.02      3.92 o
   8   3  13       50.16       66.26      6.73 o
   9   3  13       97.59       85.22      8.50 o
  10   3  13        4.65        0.08      3.80 o
  11   3  13        0.75        1.66      2.82 o
 -11   4  13       31.04       26.86      8.04 o
 -10   4  13        0.03        2.52      5.58 o
  -9   4  13       22.04       33.59      7.98 o
  -8   4  13      332.01      340.97     21.47 o
  -7   4  13       12.71        9.93      5.14 o
  -6   4  13      393.53      365.91     16.63 o
  -5   4  13      554.03      545.54     25.48 o
  -4   4  13      188.25      157.62     11.74 o
  -3   4  13       39.57       53.47     15.58 o
  -2   4  13     1198.71     1247.87     32.77 o
  -1   4  13     1423.25     1427.76     24.81 o
   0   4  13      521.57      583.54     33.73 o
   1   4  13       79.53       75.59     12.53 o
   2   4  13      166.20      164.90     26.39 o
   3   4  13      190.77      177.04     12.76 o
   4   4  13       40.82       32.05      7.16 o
   5   4  13        5.76        7.48      4.22 o
   6   4  13      106.38      106.14      8.10 o
   7   4  13        0.35       -2.61      3.39 o
   8   4  13      513.91      503.26     18.83 o
   9   4  13      103.78       88.98      6.91 o
  10   4  13       27.10       23.78      5.43 o
  11   4  13        7.02        3.30      3.38 o
 -11   5  13        1.29       -3.35      4.47 o
 -10   5  13        0.16        3.87      5.18 o
  -9   5  13        0.56       10.74      5.60 o
  -8   5  13       46.49       54.03      9.83 o
  -7   5  13      259.36      273.62     15.13 o
  -6   5  13       60.55       74.83      8.45 o
  -5   5  13      338.21      365.44     19.71 o
  -4   5  13        3.17       10.76      5.10 o
  -3   5  13       27.97       32.73      9.40 o
  -2   5  13     1024.48     1072.29     47.25 o
  -1   5  13      269.00      283.68     24.44 o
   0   5  13      148.45      106.31     15.09 o
   1   5  13        4.56       -1.04      6.64 o
   2   5  13        3.78       15.78     10.57 o
   3   5  13      184.34      198.20     16.17 o
   4   5  13       71.06       69.31      7.23 o
   5   5  13       32.14       27.55      5.84 o
   6   5  13      187.68      183.58     15.04 o
   7   5  13        0.10       10.68      5.63 o
   8   5  13      285.13      290.21     26.04 o
   9   5  13       94.86       79.81      7.73 o
  10   5  13        1.51        5.62      4.32 o
 -10   6  13        0.37       10.11      7.67 o
  -9   6  13       43.81       40.77      7.67 o
  -8   6  13      187.04      189.99     15.67 o
  -7   6  13       86.99       78.56      7.50 o
  -6   6  13       33.12       47.59      5.97 o
  -5   6  13        0.00        3.43      4.29 o
  -4   6  13       41.87       42.04      5.76 o
  -3   6  13      151.63      162.46     28.83 o
  -2   6  13      523.51      576.22     54.12 o
  -1   6  13      100.52       98.21     23.17 o
   0   6  13       26.54       30.76      9.56 o
   1   6  13      829.63      802.29     63.25 o
   2   6  13      438.34      362.07     42.53 o
   3   6  13       61.25       65.63      7.92 o
   4   6  13      326.17      332.69     15.57 o
   5   6  13       47.74       48.68      8.47 o
   6   6  13        1.54       -5.40      5.40 o
   7   6  13      133.72      149.90     13.53 o
   8   6  13      318.74      355.26     28.54 o
   9   6  13       11.09       11.37      5.09 o
  10   6  13       52.06       45.87      5.79 o
 -10   7  13       10.82        9.88      4.06 o
  -9   7  13        4.13        1.55      4.44 o
  -8   7  13       22.75       31.17      5.16 o
  -7   7  13       58.97       77.35      6.88 o
  -6   7  13       48.96       46.09      5.59 o
  -5   7  13        9.54        8.21      4.02 o
  -4   7  13       49.43       41.55      8.13 o
  -3   7  13       57.01       45.80      8.11 o
  -2   7  13        0.46        1.37      4.00 o
  -1   7  13       16.59        4.99      3.58 o
   0   7  13      241.47      235.51     12.32 o
   1   7  13       24.33       14.50      5.70 o
   2   7  13      174.29      221.37     23.14 o
   3   7  13        4.76       -0.62      4.04 o
   4   7  13        0.48       15.55      8.91 o
   5   7  13        5.47        9.11      8.15 o
   6   7  13      396.61      399.67     31.79 o
   7   7  13      190.64      179.08     14.30 o
   8   7  13        1.03        1.57      4.37 o
   9   7  13       10.25       11.17      3.89 o
  -9   8  13        4.77       -0.79      3.13 o
  -8   8  13       19.30       15.12      5.58 o
  -7   8  13        8.02       12.40      5.08 o
  -6   8  13       15.42        7.90      6.71 o
  -5   8  13       20.63       21.26      5.17 o
  -4   8  13       16.52       21.28      5.62 o
  -3   8  13      205.62      195.26     14.77 o
  -2   8  13      216.84      188.91     11.66 o
  -1   8  13       30.94       37.73      7.75 o
   0   8  13      246.85      234.18     13.07 o
   1   8  13      212.46      207.37     15.01 o
   2   8  13        4.40        6.16      4.62 o
   3   8  13       24.17       26.22      9.21 o
   4   8  13        0.01       -0.94      8.33 o
   5   8  13       28.98       28.88     10.04 o
   6   8  13       75.56       57.77     12.77 o
   7   8  13      111.08      119.31     16.68 o
   8   8  13       51.86       47.70      6.99 o
   9   8  13       11.97       13.93      4.93 o
  -9   9  13        0.15       -1.37      4.04 o
  -8   9  13        1.29        1.39      3.82 o
  -7   9  13        2.51        5.72      7.07 o
  -6   9  13       66.38       61.62      8.40 o
  -5   9  13        2.68        1.44      6.78 o
  -4   9  13      882.51      961.31     26.46 o
  -3   9  13      387.23      367.13     20.08 o
  -2   9  13        7.73       12.99      6.27 o
  -1   9  13      403.13      401.02     21.40 o
   0   9  13       20.76       25.32      5.13 o
   1   9  13      223.09      234.13     16.42 o
   2   9  13       12.99        4.98      4.58 o
   3   9  13      231.92      206.17     15.05 o
   4   9  13      130.12      140.37     12.60 o
   5   9  13       22.61       32.00     10.74 o
   6   9  13      131.98      134.62     17.26 o
   7   9  13        0.19       -3.61      5.34 o
   8   9  13       52.72       37.24      5.45 o
  -8  10  13        0.31       -3.59      3.59 o
  -7  10  13       25.49       22.43      4.77 o
  -6  10  13       26.42       39.61      7.28 o
  -5  10  13      169.03      205.25     13.77 o
  -4  10  13      541.37      619.09     24.62 o
  -3  10  13      118.85      132.89     13.78 o
  -2  10  13       80.03      100.09     23.63 o
  -1  10  13       25.00       22.76      7.19 o
   0  10  13       37.89       33.56     11.67 o
   1  10  13       15.15       16.18      5.49 o
   2  10  13      194.02      207.66     15.42 o
   3  10  13       17.69       16.32      9.00 o
   4  10  13        0.36        3.25      3.53 o
   5  10  13        0.48        7.77      7.58 o
   6  10  13        2.68        8.58      6.46 o
   7  10  13        2.47        1.16      3.04 o
  -7  11  13       24.18       23.19      5.66 o
  -6  11  13       18.57        5.74      3.60 o
  -5  11  13       34.65       27.85      8.49 o
  -4  11  13      655.80      655.49     35.00 o
  -3  11  13      291.38      269.85     16.21 o
  -2  11  13       24.95       16.09      5.56 o
  -1  11  13      251.47      268.31     24.25 o
   0  11  13       15.96        9.47      6.46 o
   1  11  13       40.24       29.66      9.54 o
   2  11  13       17.58       17.01      4.42 o
   3  11  13        1.29       -2.41      6.48 o
   4  11  13        0.19       -3.65      3.71 o
   5  11  13        0.04       -1.78      3.64 o
   6  11  13        0.09       -3.17      3.17 o
  -5  12  13       88.80      119.68     12.32 o
  -4  12  13       53.22       66.48     10.56 o
  -3  12  13        5.36        3.96      4.47 o
  -2  12  13       20.86       43.52      9.78 o
  -1  12  13        0.16       -2.21      5.22 o
   0  12  13       68.53       62.41      7.86 o
   1  12  13       29.44       31.52      8.54 o
   2  12  13        7.19        3.77      4.56 o
   3  12  13        0.22       -0.56      4.05 o
   4  12  13        5.83        4.72      2.53 o
   5  12  13        0.01       -0.09      3.73 o
  -3  13  13       28.57       33.50      6.21 o
  -2  13  13        9.96        9.81      3.67 o
  -1  13  13       11.19        6.76      4.11 o
   0  13  13       13.23        9.56      5.15 o
   1  13  13       31.59       42.63      7.85 o
   2  13  13        0.15       -1.44      3.48 o
 -11   0  14        5.41        5.15      6.03 o
 -10   0  14      868.26      901.10     43.70 o
  -9   0  14        5.19        6.76      7.95 o
  -8   0  14      169.89      162.72     20.57 o
  -7   0  14       14.81       14.58      7.18 o
  -6   0  14      206.62      218.02     34.61 o
  -5   0  14      461.54      456.73     47.76 o
  -4   0  14      942.58     1049.85     67.94 o
  -3   0  14     1362.59     1457.87     39.24 o
  -2   0  14     3826.39     3857.57     60.87 o
  -1   0  14       15.85        8.60      7.64 o
   0   0  14     2024.84     1960.61     80.50 o
   1   0  14     8864.82     9246.93    175.56 o
   2   0  14     7831.74     7745.83    199.21 o
   3   0  14       15.75       31.59      8.42 o
   4   0  14     1184.26     1160.90     32.07 o
   5   0  14      192.56      195.68     21.74 o
   6   0  14        0.81       -2.16      4.79 o
   7   0  14        6.46        4.50      4.04 o
   8   0  14      929.44      858.80     40.99 o
   9   0  14      126.77      125.36     12.14 o
  10   0  14       42.89       35.79      9.80 o
  11   0  14       82.78       79.05     11.32 o
 -11   1  14       34.10       15.66      5.34 o
 -10   1  14       37.46       60.79     13.60 o
  -9   1  14        5.82       11.42      6.10 o
  -8   1  14       13.95        4.93      4.44 o
  -7   1  14      404.60      421.30     18.00 o
  -6   1  14      166.26      147.31     13.29 o
  -5   1  14      245.53      256.06     25.59 o
  -4   1  14        6.22       -1.01      5.93 o
  -3   1  14      145.54      151.12      8.28 o
  -2   1  14       55.89       52.79      5.93 o
  -1   1  14     1209.49     1416.38     49.03 o
   0   1  14     2513.81     2716.51     68.66 o
   1   1  14     3022.14     3008.96     71.10 o
   2   1  14     2593.43     2545.26     46.07 o
   3   1  14      105.35      106.85      9.81 o
   4   1  14      117.97      138.75      8.54 o
   5   1  14      174.71      160.85     11.32 o
   6   1  14       24.61       20.78      3.52 o
   7   1  14       25.94       31.34      4.61 o
   8   1  14       19.70       20.30      3.88 o
   9   1  14      117.98      124.67     10.46 o
  10   1  14      153.88      146.78      9.95 o
  11   1  14        6.28        4.33      3.45 o
 -11   2  14       30.22       37.79     10.17 o
 -10   2  14       16.01       24.07     10.68 o
  -9   2  14        0.01       11.02     10.39 o
  -8   2  14      256.15      258.52     20.48 o
  -7   2  14       22.69       17.64      6.29 o
  -6   2  14      154.99      158.16     13.78 o
  -5   2  14        5.08       -3.60      5.77 o
  -4   2  14        1.10        2.31      4.15 o
  -3   2  14      251.90      265.11     12.10 o
  -2   2  14        0.00        4.21      3.21 o
  -1   2  14        0.82        6.14      3.96 o
   0   2  14      769.02      762.98     35.74 o
   1   2  14     8613.13     8984.56    126.21 o
   2   2  14      341.12      416.62     21.76 o
   3   2  14      161.06      171.65     12.60 o
   4   2  14        0.57        8.48      4.51 o
   5   2  14       10.76        6.36      3.86 o
   6   2  14      611.70      628.67     27.41 o
   7   2  14        0.00       -3.83      3.83 o
   8   2  14        8.81        6.89      4.10 o
   9   2  14       60.54       58.51      7.05 o
  10   2  14       55.55       65.06      6.70 o
  11   2  14       73.13       67.85      6.83 o
 -11   3  14        4.22       -2.68      5.11 o
 -10   3  14        9.44       17.47      9.03 o
  -9   3  14        0.41        6.23      6.26 o
  -8   3  14       49.74       47.05      8.94 o
  -7   3  14       12.70       18.10      7.93 o
  -6   3  14        0.06        0.95      5.34 o
  -5   3  14        0.47       -4.05      5.92 o
  -4   3  14       65.17       73.84      9.43 o
  -3   3  14       15.03       17.91      8.58 o
  -2   3  14       71.80       74.40      6.35 o
  -1   3  14      291.60      307.91     11.91 o
   0   3  14       93.04       68.29     20.59 o
   1   3  14     2732.31     2778.77    105.23 o
   2   3  14     1018.76      991.73     42.34 o
   3   3  14        1.90        2.42      3.64 o
   4   3  14        4.06       -4.21      4.21 o
   5   3  14      137.49      159.19      9.36 o
   6   3  14      899.06      899.39     22.24 o
   7   3  14      677.60      636.38     19.13 o
   8   3  14       62.77       61.71      6.48 o
   9   3  14      269.51      275.49     14.18 o
  10   3  14       27.68       35.04      5.17 o
  11   3  14        6.89        3.81      2.64 o
 -11   4  14       13.44       10.34      7.15 o
 -10   4  14       17.78       30.82      9.82 o
  -9   4  14       62.46       68.88     10.23 o
  -8   4  14      187.80      208.82     20.16 o
  -7   4  14      300.50      327.06     20.89 o
  -6   4  14       46.35       31.00      5.77 o
  -5   4  14       33.17       43.79      8.04 o
  -4   4  14        2.26        5.07      4.50 o
  -3   4  14      134.09      126.09     16.30 o
  -2   4  14     1069.11     1161.29     26.75 o
  -1   4  14        1.24        9.83      3.36 o
   0   4  14     1600.76     1728.08     60.10 o
   1   4  14      518.54      546.37     34.49 o
   2   4  14     1032.68     1044.79     67.21 o
   3   4  14      589.97      613.34     86.59 o
   4   4  14      202.85      204.96     15.17 o
   5   4  14      492.08      540.70     19.86 o
   6   4  14      240.74      230.90     11.58 o
   7   4  14      106.08      118.87      8.67 o
   8   4  14        0.24       -1.20      3.86 o
   9   4  14        5.50        3.70      3.25 o
  10   4  14       38.81       40.53      6.12 o
 -11   5  14        0.73        3.46      4.79 o
 -10   5  14        8.99       10.12      6.93 o
  -9   5  14        9.25        8.23     12.52 o
  -8   5  14        2.03       -0.82      5.51 o
  -7   5  14       42.95       16.92      4.98 o
  -6   5  14      150.71      127.85     10.44 o
  -5   5  14      259.01      255.46     16.83 o
  -4   5  14       76.34       79.15     11.61 o
  -3   5  14     1619.77     1745.97     62.39 o
  -2   5  14        3.53       -3.80      8.08 o
  -1   5  14       50.73       39.80     11.65 o
   0   5  14      424.30      374.99     28.92 o
   1   5  14        0.00        5.12     11.67 o
   2   5  14      928.89      816.43     62.86 o
   4   5  14      453.24      488.29     23.54 o
   5   5  14       16.47       11.07      4.67 o
   6   5  14        1.04        1.59      4.91 o
   7   5  14       56.79       66.04      9.16 o
   8   5  14        0.21       -9.37      9.37 o
   9   5  14       78.43       61.96      7.89 o
  10   5  14        6.53        6.93      3.51 o
 -10   6  14        0.09       -2.76      3.70 o
  -9   6  14        4.01       12.62      5.79 o
  -8   6  14        7.50        1.55      4.95 o
  -7   6  14        2.49       10.21      7.45 o
  -6   6  14        0.25        2.86      3.71 o
  -5   6  14      141.10      139.64      9.17 o
  -4   6  14        8.22        5.12      4.03 o
  -3   6  14      113.39      126.36     11.95 o
  -2   6  14      441.42      431.70     48.57 o
  -1   6  14       32.00       38.25     13.79 o
   0   6  14       54.57       44.49     10.01 o
   1   6  14     2946.01     2738.21    119.96 o
   2   6  14        0.35        3.26      3.87 o
   3   6  14     1500.03     1533.29     43.12 o
   4   6  14       10.05       11.86      7.23 o
   5   6  14        9.23        9.36      4.57 o
   6   6  14        8.76        2.28     13.88 o
   7   6  14        2.05       11.03      8.23 o
   8   6  14       16.58       19.93      8.57 o
   9   6  14        2.03        5.83      5.10 o
  10   6  14        0.41       -1.49      2.47 o
 -10   7  14        0.39       -2.99      4.38 o
  -9   7  14        2.35        8.50      3.91 o
  -8   7  14        1.81        0.87      3.88 o
  -7   7  14       27.32       34.51      5.93 o
  -6   7  14        8.11       -4.12      4.97 o
  -5   7  14      144.13      136.56      9.18 o
  -4   7  14      247.04      196.84     16.19 o
  -3   7  14      167.81      172.34     13.32 o
  -2   7  14        8.80       12.07      4.93 o
  -1   7  14       87.97       86.07      8.11 o
   0   7  14        2.16        1.76      4.19 o
   1   7  14      560.23      538.98     23.19 o
   2   7  14     1910.32     1900.63     44.32 o
   3   7  14      460.11      450.48     22.06 o
   4   7  14      525.52      514.19     35.48 o
   5   7  14        7.86       12.88      9.29 o
   6   7  14       18.37       18.79      9.78 o
   7   7  14       53.67       40.58      6.93 o
   8   7  14       14.48       19.31      4.96 o
   9   7  14        2.02       -3.92      3.92 o
  -9   8  14        2.00       -1.86      5.00 o
  -8   8  14       47.14       59.46      7.78 o
  -7   8  14        0.09       -2.89      4.31 o
  -6   8  14        2.02        4.33      5.22 o
  -5   8  14        7.59        3.78      5.84 o
  -4   8  14       12.77       29.48     11.63 o
  -3   8  14        1.02        8.24      4.65 o
  -2   8  14        8.71       15.74      5.02 o
  -1   8  14        0.59       -2.51      4.87 o
   0   8  14      210.56      234.30     16.09 o
   1   8  14       11.08       10.93      4.58 o
   2   8  14      279.35      325.60     19.14 o
   3   8  14       71.26       90.57     15.84 o
   4   8  14      235.34      269.22     25.61 o
   5   8  14        0.10        8.58      7.97 o
   6   8  14        6.60       -2.42      7.19 o
   7   8  14        0.01        7.34      7.16 o
   8   8  14        0.07        0.16      5.13 o
  -9   9  14        0.45        3.34      3.98 o
  -8   9  14       15.42       11.13      6.45 o
  -7   9  14       10.91        3.58      4.71 o
  -6   9  14        9.50        6.97      6.43 o
  -5   9  14       52.75       59.24     20.58 o
  -4   9  14      256.43      284.36     12.57 o
  -3   9  14        0.52        0.28      4.63 o
  -2   9  14        8.84       20.53      5.81 o
  -1   9  14        2.33       14.01      4.65 o
   0   9  14       83.61       76.78     10.02 o
   1   9  14       52.46       62.83      8.71 o
   2   9  14        8.67        4.74      4.87 o
   3   9  14       76.48       69.70      9.22 o
   4   9  14      184.13      138.67     12.19 o
   5   9  14       43.90       41.40     11.45 o
   6   9  14       43.76       69.24     12.23 o
   7   9  14        4.43        2.77      5.09 o
   8   9  14       79.89       62.89     12.18 o
  -8  10  14        0.70        1.18      3.26 o
  -7  10  14        0.01        2.09      5.52 o
  -6  10  14        5.40        7.93      3.95 o
  -5  10  14       12.76       13.66      8.40 o
  -4  10  14        0.88        0.31      4.72 o
  -3  10  14        2.75        9.84      5.42 o
  -2  10  14      174.70      171.33     14.27 o
  -1  10  14       42.71       42.94     11.24 o
   0  10  14        0.98       11.70      8.54 o
   1  10  14      133.91      150.05     16.08 o
   2  10  14        7.51        3.93      5.91 o
   3  10  14        0.00        3.13      3.85 o
   4  10  14        0.24        2.29      3.82 o
   5  10  14        4.73        6.63      7.57 o
   6  10  14        8.46        8.15      6.79 o
   7  10  14        2.84        9.42      3.76 o
  -6  11  14       63.24       63.92      9.83 o
  -5  11  14       26.79       26.77      8.58 o
  -4  11  14      184.73      186.97     18.37 o
  -3  11  14       22.43       16.31      7.73 o
  -2  11  14      131.43      110.43     15.86 o
  -1  11  14        2.26        5.09      5.91 o
   0  11  14       65.97       66.65     13.18 o
   1  11  14        2.39        4.21      5.92 o
   2  11  14       38.99       40.55      5.35 o
   3  11  14       22.29       17.51      3.93 o
   4  11  14       13.51        5.49      3.25 o
   5  11  14       17.73       17.78      6.43 o
   6  11  14        3.51       -1.33      3.26 o
  -5  12  14        2.84       -1.46      3.83 o
  -4  12  14        0.58        8.47      4.54 o
  -3  12  14        0.09        0.78      4.31 o
  -2  12  14       22.09       32.08      8.18 o
  -1  12  14        8.02       10.00      6.20 o
   0  12  14       25.91       20.97      4.72 o
   1  12  14        3.99        9.80      6.14 o
   2  12  14        5.51        5.18      4.59 o
   3  12  14       26.40       32.75      9.32 o
   4  12  14        3.86        2.26      3.34 o
  -2  13  14        9.10        8.94      5.05 o
  -1  13  14        6.69        6.74      3.68 o
   0  13  14       16.98       18.51      5.82 o
   1  13  14       10.83       11.40      4.75 o
 -11   1  15       58.03       53.31     10.14 o
 -10   1  15        6.48        5.44      7.00 o
  -9   1  15       54.07       54.72      8.78 o
  -8   1  15       42.75       23.74      6.22 o
  -7   1  15       15.72       20.52      6.24 o
  -6   1  15      155.05      176.69     11.50 o
  -5   1  15       52.45       71.81     14.90 o
  -4   1  15       91.76      100.60     22.37 o
  -3   1  15       27.10       20.01      4.34 o
  -2   1  15     1504.12     1523.31     28.40 o
  -1   1  15       69.41       61.05     11.66 o
   0   1  15     3294.01     3522.48     79.95 o
   1   1  15      261.03      246.63     21.49 o
   2   1  15      131.98       98.43      9.78 o
   3   1  15        2.33        3.69      5.13 o
   4   1  15      116.50       91.91      9.16 o
   5   1  15       36.16       43.12      4.83 o
   6   1  15      570.54      604.76     18.16 o
   7   1  15       43.05       47.97      5.52 o
   8   1  15      171.05      185.46      9.51 o
   9   1  15       16.65        8.61      3.84 o
  10   1  15        4.77       -4.43      4.43 o
  11   1  15        9.71       16.56      8.11 o
 -11   2  15       10.29        6.43      5.17 o
 -10   2  15        0.08       -6.32      7.09 o
  -9   2  15       43.09       57.84     14.45 o
  -8   2  15      300.19      345.61     21.30 o
  -7   2  15        8.30       13.50      6.82 o
  -6   2  15      107.65      107.61     11.78 o
  -5   2  15       26.38       19.73     10.56 o
  -4   2  15     1483.87     1670.66    101.16 o
  -3   2  15        5.23        4.16      3.75 o
  -2   2  15      691.47      745.45     25.79 o
  -1   2  15     2055.34     2086.28     32.41 o
   0   2  15     1266.03     1355.86     49.63 o
   1   2  15      418.72      441.36     22.25 o
   2   2  15      943.44      890.29     32.96 o
   3   2  15       37.36       72.53     13.02 o
   4   2  15     1083.13     1058.67     51.08 o
   5   2  15      922.57      971.43     26.08 o
   6   2  15     1186.08     1244.98     31.20 o
   7   2  15       52.04       60.13      7.59 o
   8   2  15      226.24      229.05     11.72 o
   9   2  15       60.47       45.92      6.49 o
  10   2  15        0.13       -1.75      3.30 o
  11   2  15        0.21       -3.45      4.76 o
 -11   3  15        5.86        9.93      6.08 o
 -10   3  15       75.45       82.54     15.06 o
  -9   3  15        0.27       -4.49      7.74 o
  -8   3  15        6.79       13.53      6.33 o
  -7   3  15      341.16      331.70     20.74 o
  -6   3  15      138.31      140.74     13.74 o
  -5   3  15       36.88       27.11      5.95 o
  -4   3  15       55.20       37.97      8.09 o
  -3   3  15        1.98        4.47      3.68 o
  -2   3  15       40.55       32.13      4.61 o
  -1   3  15      477.60      479.85     20.60 o
   0   3  15       16.23       45.15     15.71 o
   1   3  15       98.97       58.29     15.22 o
   2   3  15       57.85       62.96     18.67 o
   3   3  15       65.30       44.65      8.69 o
   4   3  15      116.26      102.52     11.15 o
   5   3  15     1974.63     1951.82     31.91 o
   6   3  15       10.31       16.42      4.25 o
   7   3  15      185.55      182.97     12.49 o
   8   3  15       66.80       72.48      8.20 o
   9   3  15       14.09       11.29      3.65 o
  10   3  15        1.84        5.28      3.84 o
 -11   4  15       17.83       15.50      6.13 o
 -10   4  15        1.17       -9.06      9.06 o
  -9   4  15       23.24       20.61      8.31 o
  -8   4  15        8.77        9.55      5.79 o
  -7   4  15        3.20       -0.97      5.24 o
  -6   4  15       25.11       18.53      9.59 o
  -5   4  15       89.25       78.39     11.56 o
  -4   4  15        5.75        7.06      6.56 o
  -3   4  15       48.47       61.84     11.98 o
  -2   4  15        0.97        2.03      2.65 o
  -1   4  15      237.32      301.34     14.55 o
   0   4  15       14.24        7.12      5.92 o
   1   4  15      531.02      564.13     35.88 o
   2   4  15       72.63       61.41     15.98 o
   3   4  15      565.96      440.26     44.23 o
   4   4  15        4.03       -3.16      3.85 o
   5   4  15      855.52      832.13     25.00 o
   6   4  15      405.08      347.15     15.02 o
   7   4  15        0.27       -0.79      3.02 o
   8   4  15      191.57      207.83     12.27 o
   9   4  15        2.33       -2.52      3.37 o
  10   4  15        1.18        1.34      3.15 o
 -11   5  15        0.97       13.63      4.67 o
 -10   5  15        6.57        1.65      5.73 o
  -9   5  15       21.55       24.48     15.05 o
  -8   5  15       26.26       19.27      7.40 o
  -7   5  15        0.00        4.62      7.09 o
  -6   5  15        5.77        7.12      4.68 o
  -5   5  15      124.18      131.18     12.83 o
  -4   5  15       19.47        2.97      7.82 o
  -3   5  15      346.77      317.57     27.49 o
  -2   5  15      108.62      100.49     23.48 o
  -1   5  15      403.92      371.37     29.84 o
   0   5  15        0.03        7.96      6.61 o
   1   5  15       96.51       69.12     13.49 o
   2   5  15      233.24      183.22     31.11 o
   3   5  15       25.62       33.79      6.75 o
   4   5  15      122.42      145.90     18.22 o
   5   5  15       20.97       16.93      4.91 o
   6   5  15       56.25       45.74      7.24 o
   7   5  15        7.64        6.14      5.19 o
   8   5  15      142.78      126.21     15.92 o
   9   5  15       10.97        6.83      5.51 o
  10   5  15        1.71        1.76      3.14 o
 -10   6  15        2.03       -2.17      4.70 o
  -9   6  15       32.99       29.95      7.64 o
  -8   6  15       32.25       30.08      7.35 o
  -7   6  15       13.44       11.94      4.16 o
  -6   6  15       12.76        9.70      4.62 o
  -5   6  15      221.89      216.29     11.17 o
  -4   6  15       36.38       24.33      5.50 o
  -3   6  15        0.71        3.28      3.48 o
  -2   6  15      268.97      251.16     14.83 o
  -1   6  15       70.68       44.80      9.70 o
   0   6  15       69.82       73.71     22.89 o
   1   6  15     2512.60     2397.08     47.08 o
   2   6  15      546.44      529.78     18.66 o
   3   6  15      497.56      468.49     22.86 o
   4   6  15       44.05       51.55      8.65 o
   5   6  15      284.42      333.33     28.18 o
   6   6  15      692.16      710.00     41.13 o
   7   6  15        0.45        3.17      6.98 o
   8   6  15       78.41       74.87     12.42 o
   9   6  15        9.80        1.78      3.66 o
  -9   7  15        0.01       -3.31      6.64 o
  -8   7  15       29.24       21.41      8.40 o
  -7   7  15        0.06        2.02      3.66 o
  -6   7  15       16.09       11.25      3.76 o
  -5   7  15        2.57        1.01      2.77 o
  -4   7  15       19.82       13.83      5.70 o
  -3   7  15       22.97       21.65     10.07 o
  -2   7  15       22.48       22.16      7.12 o
  -1   7  15       41.47       40.11      7.26 o
   0   7  15       57.37       61.77      8.60 o
   1   7  15      156.55      150.18     17.04 o
   2   7  15     3199.15     3296.99     47.49 o
   3   7  15     1537.67     1588.72     41.69 o
   4   7  15       51.40       52.55     12.65 o
   5   7  15     1663.92     1721.32     64.13 o
   6   7  15      211.92      203.69     22.48 o
   7   7  15       16.83       18.93      8.41 o
   8   7  15       25.60       27.19      9.05 o
   9   7  15        1.54        1.07      3.98 o
  -9   8  15        0.21        4.93      4.08 o
  -8   8  15        0.29        4.79      4.51 o
  -7   8  15       72.83       76.50      8.74 o
  -6   8  15        0.29        2.80     11.44 o
  -5   8  15       56.74       42.03      6.33 o
  -4   8  15        5.54        3.74      7.56 o
  -3   8  15       95.55      107.67      9.14 o
  -2   8  15        0.02        3.73      3.75 o
  -1   8  15       16.74        8.34      8.06 o
   0   8  15      227.84      230.71     15.91 o
   1   8  15      158.00      145.55     12.94 o
   2   8  15     1373.42     1410.07     39.72 o
   3   8  15      293.96      345.97     29.14 o
   4   8  15      625.50      528.26     35.81 o
   5   8  15       41.61       53.69     13.54 o
   6   8  15        2.30        3.24      7.42 o
   7   8  15       75.31       97.15     14.15 o
   8   8  15        1.84        4.84      3.37 o
  -8   9  15        0.46       -0.93      5.11 o
  -7   9  15        1.27        3.42      5.06 o
  -6   9  15       59.63       63.28     10.61 o
  -5   9  15        0.27        2.70      6.28 o
  -4   9  15       25.28       44.37     11.82 o
  -3   9  15        0.13        0.28      6.61 o
  -2   9  15       17.05       28.94      9.85 o
  -1   9  15      113.87      110.69     11.45 o
   0   9  15       58.87       54.05      8.49 o
   1   9  15      419.08      421.61     34.59 o
   2   9  15      460.38      457.35     23.00 o
   3   9  15      197.66      209.34     14.96 o
   4   9  15      115.64       99.45     15.13 o
   5   9  15        3.87        0.21      6.43 o
   6   9  15        4.75        3.74      6.14 o
   7   9  15        0.71       -0.61      4.68 o
  -7  10  15        7.99       12.61      3.97 o
  -6  10  15        9.29       15.00      4.53 o
  -5  10  15       31.85       37.09      8.65 o
  -4  10  15      138.89      146.52     17.88 o
  -3  10  15       14.49        6.43      5.65 o
  -2  10  15       12.60       12.58      6.99 o
  -1  10  15        1.14       -5.58      6.28 o
   0  10  15       28.94       32.99      6.82 o
   1  10  15        9.46       12.92      5.43 o
   2  10  15      163.35      165.82     18.64 o
   3  10  15        2.09        9.53      8.46 o
   4  10  15       12.34       29.73      8.70 o
   5  10  15        9.82       29.61      9.08 o
   6  10  15        1.35        5.69      5.30 o
   7  10  15        2.73       -0.73      2.39 o
  -6  11  15       17.99       26.09      6.85 o
  -5  11  15        3.33       -0.02      4.77 o
  -4  11  15        0.38       -0.69      4.80 o
  -3  11  15       10.55       11.71      6.50 o
  -2  11  15        0.15        6.54      6.12 o
  -1  11  15       11.49       17.30      7.94 o
   0  11  15       56.96       40.94     10.97 o
   2  11  15        0.00       -2.78      2.78 o
   3  11  15        4.79       10.58      3.56 o
   4  11  15        4.15       27.07      5.42 o
   5  11  15        4.96        6.67      4.38 o
  -4  12  15       25.31       27.21      6.78 o
  -3  12  15        1.09       -2.86      4.85 o
  -2  12  15       30.15       25.86      6.70 o
  -1  12  15       14.42       -0.29      4.71 o
   0  12  15        3.88        1.17      3.93 o
   1  12  15        0.72       -0.78      4.55 o
   2  12  15        0.34        1.45      3.87 o
   3  12  15       36.37       30.51     10.15 o
  -1  13  15       24.82       24.40      6.12 o
   0  13  15        0.33        3.22      4.01 o
 -11   0  16       89.54       67.80      9.95 o
 -10   0  16       91.89       68.20     12.97 o
  -9   0  16       35.83       45.20     11.97 o
  -8   0  16       70.82       68.40     14.91 o
  -7   0  16       12.18       13.60      7.42 o
  -6   0  16        1.30       -6.94      7.12 o
  -5   0  16      420.41      399.63     48.89 o
  -4   0  16       37.53       55.05     18.34 o
  -3   0  16        8.08        2.55      4.93 o
  -2   0  16      151.40      179.10     18.61 o
  -1   0  16     1486.84     1522.81     77.69 o
   0   0  16      883.79      845.22     57.82 o
   1   0  16     1798.28     1818.73     86.10 o
   2   0  16     1813.46     1613.34     82.86 o
   3   0  16     1261.98     1193.19     71.61 o
   4   0  16      128.64      125.52     24.50 o
   5   0  16       68.82       68.47     12.55 o
   6   0  16      237.78      209.90     12.39 o
   7   0  16     1037.88     1014.28     27.28 o
   8   0  16       18.82       23.01      5.98 o
   9   0  16       10.01        1.95      5.04 o
  10   0  16        0.48        1.80      5.66 o
 -11   1  16        0.46        1.41      4.38 o
 -10   1  16      263.02      234.52     22.57 o
  -9   1  16       68.21       69.53     13.77 o
  -8   1  16      129.43      153.75     14.28 o
  -7   1  16        0.45       10.28      5.95 o
  -6   1  16        2.05        5.70      5.26 o
  -5   1  16       10.78       19.44      7.39 o
  -4   1  16       45.72       52.99     12.21 o
  -3   1  16       75.96       70.48      6.88 o
  -2   1  16        0.20        1.94      4.09 o
  -1   1  16       45.32       43.64      5.59 o
   0   1  16      272.98      328.77     25.51 o
   1   1  16      894.83      894.42     42.36 o
   2   1  16      230.63      252.98     15.60 o
   3   1  16        2.19        5.93     10.09 o
   4   1  16      565.18      527.57     28.69 o
   5   1  16      279.98      309.02     14.92 o
   6   1  16      237.61      233.29     13.98 o
   7   1  16     1057.09     1108.48     22.29 o
   8   1  16      123.27      129.25      8.80 o
   9   1  16      112.88       94.21      8.67 o
  10   1  16       29.60       20.27      4.62 o
 -11   2  16      104.20      109.94     13.17 o
 -10   2  16       28.31       30.81      8.16 o
  -9   2  16       82.94       78.44     16.03 o
  -8   2  16        1.85        2.75      7.07 o
  -7   2  16       21.92       14.28      5.97 o
  -6   2  16        0.58        3.55      5.00 o
  -5   2  16        3.73        1.03      4.78 o
  -4   2  16      280.46      275.29     29.66 o
  -3   2  16      287.00      293.12     13.57 o
  -2   2  16      222.64      268.29     12.61 o
  -1   2  16      174.45      167.32      9.91 o
   0   2  16      470.98      495.80     31.15 o
   1   2  16       15.67       32.24     19.77 o
   2   2  16      240.10      239.99     22.13 o
   3   2  16      120.03      107.66     15.48 o
   4   2  16      682.30      640.01     30.14 o
   5   2  16       31.68       32.62      5.60 o
   6   2  16     1848.08     2009.30     40.23 o
   7   2  16     1312.35     1274.19     33.03 o
   8   2  16       99.86      119.09     10.10 o
   9   2  16       23.10       23.47      5.08 o
  10   2  16        2.22       -1.23      3.52 o
 -11   3  16       12.61       -1.14      2.67 o
 -10   3  16        7.25       -4.81      9.14 o
  -9   3  16        0.55        2.13      6.79 o
  -8   3  16       24.90       14.06      5.69 o
  -7   3  16        0.00        5.40      6.82 o
  -6   3  16      279.35      295.33     32.25 o
  -5   3  16        0.85        1.80      4.95 o
  -4   3  16       46.74       30.31     13.91 o
  -3   3  16       33.13       29.48      5.54 o
  -2   3  16       58.56       52.30      5.78 o
  -1   3  16       83.36       90.29      7.93 o
   0   3  16      100.42      133.41     25.83 o
   1   3  16       66.19       73.31     20.50 o
   2   3  16       66.63       63.73     18.66 o
   3   3  16        5.02        1.47      6.43 o
   4   3  16      756.50      678.07     31.71 o
   5   3  16     3630.07     3704.13     44.73 o
   6   3  16     1443.46     1499.58     29.13 o
   7   3  16      486.21      472.15     19.51 o
   8   3  16      410.99      380.69     17.02 o
   9   3  16       75.88       70.68      7.32 o
  10   3  16       21.45       22.25      4.04 o
 -11   4  16       17.44       20.22      6.72 o
 -10   4  16       30.90       20.77      4.86 o
  -9   4  16       50.79       47.09     12.66 o
  -8   4  16      290.01      266.17     18.54 o
  -7   4  16       14.02        9.80      7.77 o
  -6   4  16        0.01       -3.02      4.50 o
  -5   4  16      133.27      145.41     13.48 o
  -4   4  16       98.35       91.01     17.21 o
  -3   4  16        4.88        2.27      6.86 o
  -2   4  16       61.39       64.27      6.56 o
  -1   4  16        0.46        0.60      3.22 o
   0   4  16       11.65       14.11      3.58 o
   1   4  16       23.11       35.53     11.13 o
   2   4  16      527.04      427.27     45.85 o
   3   4  16      295.03      310.39     17.79 o
   4   4  16      107.43      118.25     11.84 o
   5   4  16     1613.76     1671.99     43.65 o
   6   4  16       34.33       24.87      6.31 o
   7   4  16      199.88      185.32     10.34 o
   8   4  16       16.89       20.71      5.10 o
   9   4  16       11.49        9.51      3.91 o
  10   4  16        6.39        3.53      2.75 o
 -10   5  16       12.77       11.17      6.41 o
  -9   5  16        7.02       10.08      6.39 o
  -8   5  16      228.72      254.56     17.83 o
  -7   5  16        7.64       16.20      6.23 o
  -6   5  16       12.89        9.79      7.43 o
  -5   5  16       70.18       75.90     10.04 o
  -4   5  16       10.88       -5.41      8.09 o
  -3   5  16       49.81       60.06     10.41 o
  -2   5  16       11.43        7.11      9.85 o
  -1   5  16      101.29      102.01     15.53 o
   0   5  16       36.10       26.62      8.39 o
   1   5  16       16.25       22.90     11.96 o
   2   5  16       42.69       50.48      7.06 o
   3   5  16      811.79      832.96     37.35 o
   4   5  16       69.08       69.77     10.09 o
   5   5  16     1027.76     1027.31     34.97 o
   6   5  16      284.75      256.99     17.06 o
   7   5  16       71.81       69.01      9.26 o
   8   5  16        0.32       -5.49      5.49 o
   9   5  16       93.74      106.41     13.31 o
  10   5  16        1.27       -0.80      3.11 o
 -10   6  16        0.01        2.19      4.56 o
  -9   6  16        8.05        5.54      3.96 o
  -8   6  16       29.87       23.23      6.65 o
  -7   6  16        2.93        0.24      5.01 o
  -6   6  16       15.94       20.72      5.18 o
  -5   6  16      124.12      113.60     10.00 o
  -4   6  16        5.55       15.98      9.75 o
  -3   6  16      211.23      213.21     15.92 o
  -2   6  16        0.51        6.14      3.33 o
  -1   6  16      520.40      512.88     22.26 o
   0   6  16      249.20      231.49     12.37 o
   1   6  16     1446.09     1485.95     31.02 o
   2   6  16      755.62      747.48     22.57 o
   3   6  16      252.15      256.45     17.00 o
   4   6  16        0.00       -4.76      4.76 o
   5   6  16       89.53       63.06     13.26 o
   6   6  16       50.30       49.03     12.52 o
   7   6  16       46.48       55.25     12.38 o
   8   6  16       19.37       18.83      7.26 o
   9   6  16       36.87       38.77     14.14 o
  -9   7  16        3.60        6.77      3.89 o
  -8   7  16        7.24       16.08      5.33 o
  -7   7  16       24.79       31.60      8.70 o
  -6   7  16        5.15        2.58      3.93 o
  -5   7  16       66.70       65.40      5.99 o
  -4   7  16       67.25       55.34      7.46 o
  -3   7  16        0.36        7.25      5.57 o
  -2   7  16       10.55        9.26      4.62 o
  -1   7  16        3.20        1.52      5.06 o
   0   7  16      387.16      386.80     26.87 o
   1   7  16      332.34      317.07     18.77 o
   2   7  16      392.36      402.45     17.01 o
   3   7  16      414.48      479.48     23.24 o
   4   7  16      318.24      259.05     25.60 o
   5   7  16      119.36      129.64     18.40 o
   6   7  16        0.95       -8.35      8.35 o
   7   7  16       14.18       14.35      7.98 o
   8   7  16       28.68       40.68      6.42 o
   9   7  16       34.91       26.92      5.93 o
  -8   8  16       13.20        8.56      5.83 o
  -7   8  16       39.49       40.71      6.40 o
  -6   8  16       44.22       40.78      6.84 o
  -5   8  16       79.77       86.14      9.86 o
  -4   8  16       86.21       90.69     13.53 o
  -3   8  16        0.21        8.68     10.63 o
  -2   8  16       23.91       13.58      4.27 o
  -1   8  16      250.18      225.11     15.90 o
   0   8  16      164.22      160.49     13.66 o
   1   8  16       17.76        7.42      4.39 o
   2   8  16       21.54       28.94     14.40 o
   3   8  16      624.70      632.10     39.01 o
   4   8  16       68.06       48.15     11.56 o
   5   8  16        0.09       -7.63      7.63 o
   6   8  16       55.07       47.74     12.39 o
   7   8  16       26.92       25.56      8.11 o
   8   8  16        7.45        6.66      3.09 o
  -8   9  16        1.91        5.27      4.15 o
  -7   9  16        0.16       -0.17      2.95 o
  -6   9  16       19.88       25.51      6.11 o
  -5   9  16       67.06       72.77     12.89 o
  -4   9  16       59.54       70.84     13.32 o
  -3   9  16       92.15      101.00     15.74 o
  -2   9  16        0.10       -2.39      4.97 o
  -1   9  16       48.34       41.04      9.56 o
   0   9  16       92.10      116.01     11.65 o
   1   9  16       24.89       15.79      5.61 o
   2   9  16      367.98      348.48     28.09 o
   3   9  16       74.81       71.99     23.50 o
   4   9  16      173.03      236.80     22.82 o
   5   9  16      104.83      125.13     16.23 o
   6   9  16       36.29       42.37      9.91 o
   7   9  16        1.66       -5.41      5.41 o
  -7  10  16       66.27       63.57      9.22 o
  -6  10  16       29.78       29.02      8.41 o
  -5  10  16        6.46        1.00      4.88 o
  -4  10  16       10.11       23.93      8.91 o
  -3  10  16        6.63       19.46      8.55 o
  -2  10  16       18.32       14.26      8.45 o
  -1  10  16       70.95       81.87     13.47 o
   0  10  16       17.98       18.59      4.73 o
   1  10  16       10.13        5.74      4.66 o
   2  10  16        2.66        1.09      4.39 o
   3  10  16       21.04       19.14      5.12 o
   4  10  16        2.49        0.88      6.19 o
   5  10  16       76.28       97.20     13.02 o
   6  10  16       68.68       71.61      9.26 o
  -6  11  16        0.00       -1.92      3.89 o
  -5  11  16        1.62       -1.00      3.90 o
  -4  11  16        0.05        0.55      5.75 o
  -3  11  16       12.65       21.70      7.36 o
  -2  11  16        0.52        3.83      5.41 o
  -1  11  16       81.21       77.89     12.49 o
   0  11  16       11.67       12.06      7.31 o
   1  11  16       10.18       12.88      6.82 o
   2  11  16        2.17        2.29      3.40 o
   3  11  16       60.34       53.17      5.12 o
   4  11  16       53.72       41.82      7.94 o
   5  11  16        2.02        0.63      2.58 o
  -4  12  16       27.99       32.29      6.99 o
  -3  12  16       13.93       11.82      4.64 o
  -2  12  16        8.83        1.60      3.80 o
  -1  12  16        0.46        2.15      4.56 o
   0  12  16       29.02       28.53      8.04 o
   1  12  16        0.30        2.50      4.18 o
   2  12  16        5.23       -0.05      3.39 o
 -11   1  17        1.76       -2.46      2.46 o
 -10   1  17      122.64      125.22     16.28 o
  -9   1  17        2.08       10.15      8.33 o
  -8   1  17       29.53       34.85      7.14 o
  -7   1  17        2.01        1.36      4.71 o
  -6   1  17        9.95        0.99      4.95 o
  -5   1  17        3.85        8.90      4.69 o
  -4   1  17       23.99       28.85     15.01 o
  -3   1  17      271.04      304.38     14.57 o
  -2   1  17      424.79      480.45     17.43 o
  -1   1  17     1409.61     1413.83     31.36 o
   0   1  17        3.18        0.25      5.97 o
   1   1  17      948.39      901.67     44.30 o
   2   1  17      263.16      243.03     18.78 o
   3   1  17      125.50      102.46     22.34 o
   4   1  17        2.65       -8.46      8.59 o
   5   1  17       19.16       17.99      4.80 o
   6   1  17      234.48      301.02     19.83 o
   7   1  17      656.79      673.86     23.18 o
   8   1  17      189.03      172.00      9.77 o
   9   1  17       24.06       25.27      4.85 o
  10   1  17       50.42       61.96      7.72 o
 -11   2  17       65.94       48.85      8.40 o
 -10   2  17       83.62       87.66     14.27 o
  -9   2  17       22.84       22.81      9.38 o
  -8   2  17      129.86      156.03     21.64 o
  -7   2  17        0.06       -9.90      9.90 o
  -6   2  17        1.22       -0.52      5.87 o
  -5   2  17       87.53       82.46     11.42 o
  -4   2  17       34.70       26.98     10.07 o
  -3   2  17      161.77      139.39     14.84 o
  -2   2  17       32.91       49.88      5.89 o
  -1   2  17      117.38      105.32      8.48 o
   0   2  17      192.10      186.55     20.50 o
   1   2  17       17.99       11.06      7.38 o
   2   2  17      228.60      185.72     22.47 o
   3   2  17        1.88       -2.71      6.71 o
   4   2  17      177.10      183.87     20.31 o
   5   2  17     1955.85     2052.69     48.59 o
   6   2  17      155.27      123.57     13.91 o
   7   2  17      620.04      569.98     27.98 o
   8   2  17       40.61       57.26      6.99 o
   9   2  17        1.52       -2.43      3.81 o
  10   2  17        4.17        2.21      3.83 o
 -11   3  17       22.12       22.27      6.38 o
 -10   3  17      273.19      209.59     16.69 o
  -9   3  17        0.09       -7.44      8.40 o
  -8   3  17        5.08       15.37      9.58 o
  -7   3  17       71.62       76.31     10.91 o
  -6   3  17        6.83       11.91      6.44 o
  -5   3  17        2.03        3.71      5.83 o
  -4   3  17      196.25      189.05     10.27 o
  -3   3  17      185.06      183.08     21.48 o
  -2   3  17      151.79      170.69     10.61 o
  -1   3  17      248.61      274.66     14.17 o
   0   3  17        0.14        4.20      9.67 o
   1   3  17      131.77      157.38     28.89 o
   2   3  17        2.46       -6.03      9.40 o
   3   3  17      297.35      268.57     20.48 o
   4   3  17       35.22       31.80      7.56 o
   5   3  17       52.85       37.08      6.01 o
   6   3  17      540.54      511.52     25.33 o
   7   3  17        3.56       -1.02      5.14 o
   8   3  17      476.89      491.42     18.83 o
   9   3  17        3.63        7.89      3.67 o
  10   3  17        0.25        1.84      3.13 o
 -10   4  17        4.07        6.37      2.96 o
  -9   4  17        1.25        1.02      3.00 o
  -8   4  17       80.29      104.72     12.66 o
  -7   4  17        1.47       -6.92      6.92 o
  -6   4  17       24.81       23.46      4.66 o
  -5   4  17       14.53        5.86      5.77 o
  -4   4  17       91.61       81.16     22.48 o
  -3   4  17        4.46        3.51      6.56 o
  -2   4  17        5.83        0.54      3.67 o
  -1   4  17        6.87        8.54      3.18 o
   0   4  17       13.04       20.87      4.19 o
   1   4  17       45.95       13.33     18.66 o
   2   4  17      215.70      204.02     13.24 o
   3   4  17      222.47      240.09     21.47 o
   4   4  17      455.85      448.71     22.58 o
   5   4  17      191.56      154.45     13.86 o
   6   4  17      147.05      159.90     14.77 o
   7   4  17       17.27       27.35      4.42 o
   8   4  17       83.08       56.05      6.38 o
   9   4  17        7.95       -0.44      3.27 o
  10   4  17       18.86        7.63      4.77 o
 -10   5  17        3.50        0.16      4.15 o
  -9   5  17       19.87       19.76      9.68 o
  -8   5  17       78.12       61.70      9.91 o
  -7   5  17        9.97        8.49      5.39 o
  -6   5  17       15.39       19.63      5.65 o
  -5   5  17       77.87       91.98     13.71 o
  -4   5  17      114.44      124.59     19.89 o
  -3   5  17       28.92       21.70     10.06 o
  -2   5  17      250.57      218.95     26.75 o
  -1   5  17      431.52      416.80     29.03 o
   0   5  17       86.00       90.23     10.18 o
   1   5  17       35.17       14.31      4.51 o
   2   5  17       88.24       99.68     15.28 o
   3   5  17      100.03       93.08     10.88 o
   4   5  17       30.58       39.40      7.70 o
   5   5  17       42.42       47.21      8.16 o
   6   5  17      170.82      193.76     15.00 o
   7   5  17        0.05        7.55     11.56 o
   8   5  17       16.59       22.07      6.40 o
   9   5  17        0.14       -1.43      5.71 o
 -10   6  17        5.49        7.01      4.58 o
  -9   6  17       16.34       24.45      9.11 o
  -8   6  17        7.03        5.63      4.81 o
  -7   6  17       29.56       26.12     12.79 o
  -6   6  17        2.07       -1.23      4.71 o
  -5   6  17       32.47       48.59      7.14 o
  -4   6  17        5.72       10.49      8.27 o
  -3   6  17      127.13      105.86     16.05 o
  -2   6  17        3.24       10.50      4.74 o
  -1   6  17        1.58        0.45      3.63 o
   0   6  17       24.55       32.26      5.78 o
   1   6  17      292.09      279.87     13.98 o
   2   6  17       92.51       80.67      8.14 o
   3   6  17        0.73        6.21      4.26 o
   4   6  17       15.76        5.59      5.10 o
   5   6  17       29.19       19.73      7.98 o
   6   6  17      239.20      231.01     23.36 o
   7   6  17      220.99      206.81     20.76 o
   8   6  17       20.22       24.45      4.41 o
   9   6  17        1.47        6.06      4.90 o
  -9   7  17        0.32        6.40      4.95 o
  -8   7  17        2.68        6.62      6.21 o
  -7   7  17        0.04        9.38      7.99 o
  -6   7  17       20.39       13.63      5.51 o
  -5   7  17      198.37      185.82     10.44 o
  -4   7  17       57.25       46.33      8.16 o
  -3   7  17       50.71       48.62      6.78 o
  -2   7  17        4.28        5.43      4.33 o
  -1   7  17        2.98        5.37      4.41 o
   0   7  17      293.07      301.82     17.97 o
   1   7  17        0.01        3.64      4.72 o
   2   7  17        3.06        7.34      4.90 o
   3   7  17      125.77      114.95     12.23 o
   4   7  17      268.12      271.37     25.94 o
   5   7  17      396.32      413.34     31.50 o
   6   7  17       46.71       56.74     13.20 o
   7   7  17       70.94       72.82     12.24 o
   8   7  17       51.14       57.49      7.09 o
  -8   8  17        1.74       -5.66      5.66 o
  -7   8  17        0.45        1.39      4.48 o
  -6   8  17       13.18       20.16      7.22 o
  -4   8  17      168.86      162.48     13.02 o
  -3   8  17        0.04       -0.69      4.24 o
  -2   8  17        9.02       13.89      5.71 o
  -1   8  17       56.12       61.37     19.02 o
   0   8  17      110.09      122.50     12.16 o
   1   8  17       81.93       83.30     11.93 o
   2   8  17      131.88      124.30     12.60 o
   3   8  17        0.06        2.28      8.18 o
   4   8  17      167.74      197.62     21.45 o
   5   8  17       14.99        9.76      7.65 o
   6   8  17      131.71      114.62     16.31 o
   7   8  17       13.04       16.20      6.63 o
   8   8  17       31.94       31.49      5.98 o
  -8   9  17        0.37       -1.00      2.81 o
  -7   9  17      104.12      139.33     16.34 o
  -6   9  17      122.82      137.86     15.38 o
  -5   9  17      124.78      120.32     15.35 o
  -4   9  17        6.19       14.13      7.47 o
  -3   9  17        7.77        6.68      7.24 o
  -2   9  17       48.46       53.02      8.09 o
  -1   9  17        1.47        0.01      6.06 o
   0   9  17        5.19        9.82     13.12 o
   1   9  17       41.07       46.54      8.07 o
   2   9  17      102.90      113.11     15.95 o
   3   9  17       22.59       24.33      7.47 o
   4   9  17       89.29       83.81     13.83 o
   5   9  17        2.28        0.59      6.26 o
   6   9  17       25.92       35.42      8.89 o
   7   9  17       38.35       46.89      8.14 o
  -7  10  17        2.77        3.00      3.25 o
  -6  10  17      113.38       82.88     10.89 o
  -5  10  17       22.76       27.74      7.97 o
  -4  10  17       25.28       16.03      7.46 o
  -3  10  17       85.26      106.00     14.51 o
  -2  10  17       16.49       12.64      7.02 o
  -1  10  17        5.79        9.91      4.25 o
   0  10  17        0.56        1.38      3.76 o
   1  10  17      126.02      118.59     11.12 o
   2  10  17       13.94        7.67      5.14 o
   3  10  17       94.94       88.95     12.71 o
   4  10  17        0.10       -3.59      6.55 o
   5  10  17       26.46       22.05      6.98 o
   6  10  17       33.34       24.36      5.17 o
  -5  11  17       13.54       21.70      5.74 o
  -4  11  17        2.74       14.40      6.50 o
  -3  11  17       28.54       27.79      7.63 o
  -2  11  17      205.10      215.44     18.83 o
  -1  11  17       22.88       21.62      7.03 o
   0  11  17       34.21       28.75      8.25 o
   1  11  17       14.91       14.04      9.01 o
   2  11  17        5.63        4.37      2.92 o
   3  11  17        0.27        0.49      2.27 o
   4  11  17       17.27       14.55      3.32 o
  -3  12  17        6.61       12.47      4.84 o
  -2  12  17        2.90        2.61      4.01 o
   0  12  17       30.42       32.78      7.31 o
   1  12  17        7.91        4.45      4.03 o
 -11   0  18        2.65       -5.04      5.04 o
 -10   0  18        4.65       -2.34      4.42 o
  -9   0  18       54.99       79.59     14.16 o
  -8   0  18       15.12       -3.51      6.36 o
  -7   0  18       51.76       33.44      8.70 o
  -6   0  18      389.88      408.23     31.66 o
  -5   0  18      383.37      377.17     29.05 o
  -4   0  18       47.55       55.06     11.61 o
  -3   0  18     2263.53     2400.23     58.70 o
  -2   0  18     2211.95     2329.91     56.13 o
  -1   0  18      207.45      203.02     16.59 o
   0   0  18      474.58      345.40     40.91 o
   1   0  18      462.72      435.58     46.19 o
   2   0  18      806.28      645.10     56.54 o
   3   0  18        9.98       -2.79     15.03 o
   4   0  18        8.96       16.14      6.98 o
   5   0  18       19.33       20.31      7.47 o
   6   0  18      209.43      186.62     22.69 o
   7   0  18        2.47        0.22      4.94 o
   8   0  18       42.17       41.55      7.37 o
   9   0  18        3.80       18.42      8.81 o
  10   0  18       32.60       38.36      8.26 o
 -11   1  18       10.70        4.34      3.14 o
 -10   1  18       52.48       47.11     10.25 o
  -9   1  18        3.97        4.62      5.95 o
  -8   1  18        9.01        5.97      6.13 o
  -7   1  18        1.39        0.62      4.50 o
  -6   1  18        3.31        6.10     10.06 o
  -5   1  18      156.74      129.16     13.66 o
  -4   1  18      294.95      279.73     14.11 o
  -3   1  18       82.16       71.45      7.52 o
  -2   1  18      419.09      415.38     16.96 o
  -1   1  18       71.43       71.10      7.23 o
   0   1  18      684.41      646.70     38.59 o
   1   1  18      485.32      434.19     68.86 o
   2   1  18        6.65        1.90      9.98 o
   3   1  18       17.32        6.68      4.56 o
   4   1  18       60.45       52.53     11.65 o
   5   1  18       65.71       59.47      9.38 o
   6   1  18      224.84      229.06     17.77 o
   7   1  18      248.82      228.12     13.65 o
   8   1  18      154.44      140.00     10.52 o
   9   1  18       66.50       66.37      8.91 o
  10   1  18       29.76       29.40      5.21 o
 -11   2  18       21.97       10.75      4.46 o
 -10   2  18        9.97        7.72      3.23 o
  -9   2  18        3.38        6.61      6.22 o
  -8   2  18        6.93        5.25      8.31 o
  -7   2  18        3.14        5.05      7.15 o
  -6   2  18        0.02       -8.20      8.20 o
  -5   2  18        0.02        0.46      4.84 o
  -4   2  18        0.37        2.50      3.74 o
  -3   2  18      281.70      309.18     15.32 o
  -2   2  18     1175.54     1155.51     30.07 o
  -1   2  18       89.63       75.33      7.32 o
   0   2  18      737.61      684.01     42.88 o
   1   2  18       45.58       42.08     15.51 o
   2   2  18        3.11      -17.71     17.71 o
   3   2  18        2.80        2.76      4.37 o
   4   2  18      148.69      137.64     18.48 o
   5   2  18      251.25      219.77     16.66 o
   6   2  18        0.44        3.59      5.08 o
   7   2  18        0.76        0.56      4.07 o
   8   2  18        6.24        3.07      3.99 o
   9   2  18       71.34       97.51      7.84 o
  10   2  18        1.77        5.41      3.26 o
 -10   3  18       11.03        7.97      2.98 o
  -9   3  18        5.57       -0.42      3.35 o
  -8   3  18       11.59       11.69     10.06 o
  -7   3  18       41.16       59.76     15.50 o
  -6   3  18        0.43       -2.06      3.39 o
  -5   3  18       10.47        5.37      4.13 o
  -4   3  18       25.18       32.12      5.89 o
  -3   3  18      146.60      137.70     12.36 o
  -2   3  18      670.30      746.71     31.24 o
  -1   3  18        5.77       12.12      4.83 o
   0   3  18      180.63      168.91     30.68 o
   1   3  18      205.24      177.73     30.54 o
   2   3  18       43.02       46.28      7.92 o
   3   3  18      240.10      220.74     15.23 o
   4   3  18       33.77       25.63      5.32 o
   5   3  18       42.51       44.04      6.36 o
   6   3  18      256.54      217.17     16.57 o
   7   3  18       75.93       83.50     10.70 o
   8   3  18      120.97      100.68      8.47 o
   9   3  18       31.21       32.64      4.66 o
 -10   4  18       25.62       13.89      9.23 o
  -9   4  18       19.84       31.03      4.91 o
  -8   4  18       11.92        7.25      3.06 o
  -7   4  18       36.63       29.93      5.15 o
  -6   4  18        8.79        3.98      3.80 o
  -5   4  18      171.97      167.27     12.28 o
  -4   4  18        6.53       23.69      5.98 o
  -3   4  18        2.18        6.17     10.53 o
  -2   4  18      226.41      232.38     14.10 o
  -1   4  18       27.79       42.67      5.63 o
   0   4  18      694.74      771.68     18.87 o
   1   4  18       88.31      120.96     17.48 o
   2   4  18      383.38      376.66     20.08 o
   3   4  18      102.02      124.87     19.17 o
   4   4  18      270.20      275.25     18.17 o
   5   4  18      105.69      105.71     11.55 o
   6   4  18       88.89       79.21      9.91 o
   7   4  18       77.04       79.34      7.61 o
   8   4  18       20.75       40.57      5.60 o
   9   4  18       11.97       12.71      6.59 o
 -10   5  18       23.92       18.97      6.68 o
  -9   5  18       15.54       13.03      6.92 o
  -8   5  18       16.67       16.81      5.94 o
  -7   5  18        0.29        4.42      5.55 o
  -6   5  18       96.81       99.03      9.28 o
  -5   5  18       14.19       19.38      6.34 o
  -4   5  18      118.80       80.59     16.85 o
  -3   5  18       43.02       41.27     12.37 o
  -2   5  18      101.38      103.40     11.46 o
  -1   5  18      587.82      633.05     26.12 o
   0   5  18       11.42       11.68      9.14 o
   1   5  18      117.50       93.80     10.52 o
   2   5  18      107.24      114.25     12.19 o
   3   5  18        1.20        5.20      4.61 o
   4   5  18       49.25       48.47      7.72 o
   5   5  18      143.40      124.61     13.39 o
   6   5  18       38.34       45.31      7.74 o
   7   5  18       16.46       10.42      9.76 o
   8   5  18       21.25       16.23      4.50 o
   9   5  18      135.65      139.87     35.34 o
  -9   6  18        0.02       -0.83      5.62 o
  -8   6  18        7.55        1.52      5.90 o
  -7   6  18       12.67       12.94      5.47 o
  -6   6  18      180.90      167.16     14.39 o
  -5   6  18      132.57      126.04     10.27 o
  -4   6  18       17.25       13.10      6.20 o
  -3   6  18       84.35       78.11      8.18 o
  -2   6  18       61.36       57.75      6.96 o
  -1   6  18      348.31      339.71     15.32 o
   0   6  18     1064.82     1048.21     26.67 o
   1   6  18      261.24      269.77     13.96 o
   2   6  18      297.64      303.43     14.79 o
   3   6  18      223.13      239.26     17.18 o
   4   6  18        9.68       14.08      4.76 o
   5   6  18        6.80       -3.41      6.85 o
   6   6  18        0.32       12.34      8.81 o
   7   6  18       15.21       17.01      7.46 o
   8   6  18        0.10        4.33      3.76 o
   9   6  18       39.24       40.18      7.16 o
  -9   7  18        0.22        3.92      4.54 o
  -8   7  18       31.32       37.62      6.58 o
  -7   7  18        3.52        4.42      4.19 o
  -6   7  18       15.32        8.08      4.99 o
  -5   7  18        2.00       -3.86      4.64 o
  -4   7  18        0.92        1.34      6.09 o
  -3   7  18        3.79        1.21      6.82 o
  -2   7  18       96.79       86.94     10.06 o
  -1   7  18      774.32      796.33     29.13 o
   0   7  18      223.28      251.65     22.90 o
   1   7  18      121.59      122.33      9.92 o
   2   7  18       12.18       22.41      6.32 o
   3   7  18       68.43       56.63      9.03 o
   4   7  18       10.26       12.19      8.79 o
   5   7  18        2.37       -3.92      8.67 o
   6   7  18       14.15        0.29      7.87 o
   7   7  18       15.00       15.33      7.19 o
   8   7  18       20.90       17.43      4.31 o
  -8   8  18        0.05        5.56      3.98 o
  -7   8  18        0.37       -3.46      3.46 o
  -6   8  18      134.62      157.15     12.06 o
  -5   8  18        0.49       -4.80      4.80 o
  -4   8  18        7.96        4.57      7.04 o
  -3   8  18       41.79       39.14      7.19 o
  -2   8  18        0.43       -0.17      7.37 o
  -1   8  18      154.17      145.56     12.95 o
   0   8  18      126.21      116.51     19.01 o
   1   8  18      177.21      153.62     13.17 o
   2   8  18      445.67      459.64     32.73 o
   3   8  18        4.80        7.14      7.74 o
   4   8  18        9.53       16.59      8.37 o
   5   8  18        0.48       -5.06      6.86 o
   6   8  18        5.93       14.86      7.27 o
   7   8  18        0.27        1.29      4.54 o
  -7   9  18       28.19       34.91      7.41 o
  -6   9  18        9.91       11.38      6.00 o
  -5   9  18       28.31       40.31      9.48 o
  -4   9  18       32.86       43.08      9.05 o
  -3   9  18        2.36       -3.94      7.55 o
  -2   9  18        0.07       -2.33      5.20 o
  -1   9  18       50.36       70.59      9.12 o
   0   9  18      125.78      150.90     12.98 o
   1   9  18        3.39       10.17      4.79 o
   2   9  18       58.56       83.44     14.73 o
   3   9  18        0.20       -3.11      5.79 o
   4   9  18       22.90       33.92      9.63 o
   5   9  18        2.21       10.66      6.00 o
   6   9  18        4.27       12.18      6.03 o
  -6  10  18        0.08       -1.55      3.36 o
  -5  10  18        0.01        4.01      4.69 o
  -4  10  18        6.57        0.43      4.93 o
  -3  10  18        8.06       12.58      4.78 o
  -2  10  18       13.04       21.53      8.11 o
  -1  10  18        0.02       -2.80      4.70 o
   0  10  18       35.56       34.18      6.33 o
   1  10  18        9.98       11.32      6.72 o
   2  10  18        3.97       -0.57      3.73 o
   3  10  18       61.77       78.01     11.97 o
   4  10  18        0.00        1.32      5.18 o
   5  10  18        7.50       -1.51      5.32 o
  -5  11  18        7.54        9.68      4.05 o
  -4  11  18        7.25        7.86      4.47 o
  -3  11  18        1.27       16.47      6.67 o
  -2  11  18        3.21        3.40      4.24 o
  -1  11  18        0.74       -6.59      6.59 o
   1  11  18       33.57       32.69      9.68 o
   2  11  18        7.14        2.40      2.97 o
   3  11  18       11.18        9.04      4.38 o
  -2  12  18       26.31       47.97      7.07 o
  -1  12  18       17.55       11.80      5.08 o
   0  12  18        1.81        3.13      3.67 o
 -11   1  19        0.98       -0.14      3.34 o
 -10   1  19        0.03       -1.73      3.08 o
  -9   1  19        0.03       -5.40      5.40 o
  -8   1  19       50.14       55.32     12.81 o
  -7   1  19       27.08       23.34      6.52 o
  -6   1  19       36.86       41.27     10.44 o
  -5   1  19      187.54      166.91     13.85 o
  -4   1  19       26.92       28.24      4.88 o
  -3   1  19      366.87      403.02     13.12 o
  -2   1  19        0.37       -4.67      4.67 o
  -1   1  19        2.88       -3.27      5.21 o
   0   1  19      381.21      302.01     40.66 o
   1   1  19       29.71       19.73      9.25 o
   2   1  19       13.09       24.93      6.41 o
   3   1  19      219.62      215.38     21.76 o
   4   1  19      146.67      143.61     18.30 o
   5   1  19      116.11      143.55     13.65 o
   6   1  19       17.23       27.66      7.56 o
   7   1  19        0.29        5.05      4.10 o
   8   1  19        0.93        2.72      3.83 o
   9   1  19        2.24        1.65      3.20 o
  10   1  19        0.00        4.04      2.96 o
 -10   2  19        3.58        9.78      3.27 o
  -9   2  19       64.36       53.45      6.49 o
  -8   2  19        0.01        3.27      3.49 o
  -7   2  19       81.42      101.98     17.35 o
  -6   2  19        0.14        4.63      6.15 o
  -5   2  19       49.85       54.53      7.43 o
  -4   2  19      299.77      307.98     15.42 o
  -3   2  19       45.69       50.98      5.25 o
  -2   2  19        0.86       -3.47      3.47 o
  -1   2  19       53.82       55.23      6.53 o
   0   2  19      697.78      778.82     64.20 o
   1   2  19       31.83       18.21     24.21 o
   2   2  19       26.73       23.40      5.02 o
   3   2  19      246.53      284.35     25.53 o
   4   2  19      242.10      271.90     25.44 o
   5   2  19      165.19      132.35     13.00 o
   6   2  19      265.62      243.45     17.96 o
   7   2  19       55.38       49.54      6.67 o
   8   2  19       11.85        3.71      3.84 o
   9   2  19       35.19       36.03      4.57 o
 -10   3  19       30.90       19.24      5.78 o
  -9   3  19       13.15       13.68      3.92 o
  -8   3  19        0.43        3.71      5.51 o
  -7   3  19        0.09       -1.80      3.66 o
  -6   3  19        3.43        7.86      3.99 o
  -5   3  19        9.97       19.21      8.26 o
  -4   3  19      211.64      208.83     12.88 o
  -3   3  19        2.49        4.01      3.39 o
  -2   3  19       85.55       87.63      6.19 o
  -1   3  19      113.12      133.02      8.30 o
   0   3  19      177.47      163.10      9.88 o
   1   3  19       20.04       27.12      8.88 o
   2   3  19     1170.94     1208.47     35.56 o
   3   3  19     1908.04     1957.84     45.85 o
   4   3  19      609.17      533.19     19.80 o
   5   3  19       61.40       61.79      7.24 o
   6   3  19      260.58      260.78     24.93 o
   7   3  19       32.05       47.49      9.57 o
   8   3  19        0.01       -0.11      3.97 o
   9   3  19        5.50        8.27      3.10 o
 -10   4  19       13.57       12.04      5.83 o
  -9   4  19        0.57       -3.24      3.24 o
  -8   4  19        3.24        5.73      3.90 o
  -7   4  19        2.50        4.16      3.83 o
  -6   4  19       35.53       34.48      6.57 o
  -5   4  19       21.88       16.48      4.23 o
  -4   4  19       60.79       56.05      7.21 o
  -3   4  19        0.38        0.18      4.85 o
  -2   4  19      222.81      201.56     13.21 o
  -1   4  19       15.59       16.16      3.85 o
   0   4  19      803.93      841.75     20.32 o
   1   4  19      461.99      489.72     23.03 o
   2   4  19      724.16      705.93     28.07 o
   3   4  19      894.10      870.74     31.59 o
   4   4  19       70.74       70.66     17.17 o
   5   4  19      184.72      178.25     30.56 o
   6   4  19      149.22      125.44     11.75 o
   7   4  19       32.88       37.22      6.63 o
   8   4  19        6.07        5.42      4.27 o
   9   4  19        3.05        0.63      6.32 o
 -10   5  19        3.08       -0.67      4.29 o
  -9   5  19        0.66        2.11      5.39 o
  -8   5  19        2.00       -2.51      7.24 o
  -7   5  19        9.21       17.81      6.14 o
  -6   5  19        0.41       -3.36      9.01 o
  -5   5  19        6.81        3.63      5.05 o
  -4   5  19      243.62      202.10     25.56 o
  -3   5  19        1.84        2.56      5.47 o
  -2   5  19      507.67      552.20     35.26 o
  -1   5  19     1115.68     1122.53     35.29 o
   0   5  19      262.13      249.46     16.97 o
   1   5  19      389.57      356.76     20.34 o
   2   5  19       54.37       47.92      7.87 o
   3   5  19       20.39       18.12      6.58 o
   4   5  19      125.26      127.73     13.11 o
   5   5  19       24.90       37.52     11.42 o
   6   5  19       92.87       86.81     11.03 o
   7   5  19        0.88        1.03      3.83 o
   8   5  19        3.41       -5.84      5.84 o
   9   5  19        0.04       -4.68      4.68 o
  -9   6  19       23.16       27.63      7.57 o
  -8   6  19        8.36        6.23      4.22 o
  -7   6  19       40.41       25.61      7.82 o
  -6   6  19        0.44        4.42      5.25 o
  -5   6  19      111.06       92.33     11.40 o
  -4   6  19        8.53        6.40      4.98 o
  -3   6  19       11.67       20.51      9.42 o
  -2   6  19      425.01      425.27     21.94 o
  -1   6  19       42.85       33.24      6.58 o
   0   6  19      548.37      538.54     25.06 o
   1   6  19        0.32        3.09      4.90 o
   2   6  19      343.55      351.90     21.16 o
   3   6  19       44.82       53.88      8.83 o
   4   6  19        2.88        1.62     10.54 o
   5   6  19       14.72        4.20      6.48 o
   6   6  19        9.77       14.90      9.24 o
   7   6  19       18.43       15.90      6.47 o
   8   6  19        8.34        5.89      4.93 o
  -8   7  19        0.08        3.76      2.73 o
  -7   7  19        9.05       13.93      6.86 o
  -6   7  19       48.99       42.33      6.46 o
  -5   7  19        0.07        4.69      3.28 o
  -4   7  19        1.75        0.36      3.68 o
  -3   7  19        7.68        1.44      4.11 o
  -2   7  19       31.78       41.07      7.53 o
  -1   7  19     1081.55     1217.27     35.69 o
   0   7  19     1798.23     1973.11     37.07 o
   1   7  19       24.60       26.06      4.89 o
   2   7  19     1313.36     1360.53     39.21 o
   3   7  19       26.34       35.04      7.75 o
   4   7  19      235.14      276.34     25.31 o
   5   7  19        7.86       10.39      7.71 o
   6   7  19        7.33       13.61      8.38 o
   7   7  19        0.34       -3.46      6.06 o
   8   7  19        1.23       -2.05      3.98 o
  -7   8  19        0.16        2.81      3.97 o
  -6   8  19       11.71       15.75      6.76 o
  -5   8  19        5.10        5.45      4.37 o
  -4   8  19       19.18       15.71      7.31 o
  -3   8  19        7.00        5.18      4.09 o
  -2   8  19        0.50       -4.23      4.37 o
  -1   8  19       43.98       48.29      7.49 o
   0   8  19      129.54      129.59     12.68 o
   1   8  19       36.19       39.88      8.56 o
   2   8  19      435.40      476.39     33.36 o
   3   8  19      125.16       91.10     14.95 o
   4   8  19       25.53       42.69     11.64 o
   5   8  19        8.35        1.15      6.78 o
   6   8  19        0.00        6.25      5.90 o
   7   8  19        0.80        6.12      5.02 o
  -7   9  19        6.04        7.82      4.04 o
  -6   9  19        2.86        0.27      4.38 o
  -5   9  19        2.24        2.91      4.41 o
  -4   9  19        8.52        8.56      6.78 o
  -3   9  19       17.04       12.53      6.38 o
  -2   9  19       27.82       34.00      7.69 o
  -1   9  19      106.04      112.31     11.11 o
   0   9  19       60.95       84.91      9.77 o
   1   9  19       24.47       13.84      8.18 o
   2   9  19        3.18        1.20      6.41 o
   3   9  19        0.51       -5.47      6.53 o
   4   9  19        4.17        4.48      5.90 o
   5   9  19        0.17       -2.94      5.27 o
   6   9  19        4.20        3.61      3.99 o
  -5  10  19       19.91       20.16      6.19 o
  -4  10  19        2.24        5.42      4.01 o
  -3  10  19        4.43        5.27      4.82 o
  -2  10  19        0.16       -0.78      4.68 o
  -1  10  19       65.49       55.89      7.15 o
   0  10  19       20.44       13.53      5.00 o
   1  10  19        1.59        1.21      5.24 o
   2  10  19       53.42       52.36     10.47 o
   3  10  19       27.01       15.56     10.88 o
   4  10  19       36.23       53.06      9.87 o
   5  10  19       29.50       30.77     10.27 o
  -4  11  19        0.09        7.86      4.39 o
  -3  11  19        2.71       -5.77      5.77 o
  -2  11  19        2.86        9.86      4.83 o
  -1  11  19        1.53        4.03      4.55 o
   1  11  19       71.08       81.04      7.45 o
   2  11  19       44.99       58.20      8.79 o
 -10   0  20       19.30       14.15      5.65 o
  -9   0  20       19.53       22.77      8.72 o
  -8   0  20       15.73        8.88      4.69 o
  -7   0  20        6.28        4.90      4.85 o
  -6   0  20       67.66       65.40     11.33 o
  -5   0  20       16.55       17.95      6.75 o
  -4   0  20      131.62      138.90     13.27 o
  -3   0  20      534.88      564.12     20.55 o
  -2   0  20       14.69       12.68      6.10 o
  -1   0  20      506.99      546.86     23.68 o
   0   0  20        2.15        4.74      6.69 o
   1   0  20     2149.85     2138.76     65.23 o
   2   0  20      113.90       93.24     14.55 o
   3   0  20        5.40       15.59      8.38 o
   4   0  20       47.13       51.03     10.80 o
   5   0  20     1042.25     1041.80     47.30 o
   6   0  20     1276.56     1189.98     55.85 o
   7   0  20       10.25       16.18      8.88 o
   8   0  20       33.55       34.22      9.70 o
   9   0  20       27.63       25.55      7.18 o
 -10   1  20        0.19       -2.29      2.66 o
  -9   1  20        0.01       -0.67      3.17 o
  -8   1  20        0.03        5.36      3.32 o
  -7   1  20       33.19       41.23      6.63 o
  -6   1  20       23.15       26.52      4.94 o
  -5   1  20       58.58       61.74      6.52 o
  -4   1  20       29.03       34.12      6.60 o
  -3   1  20      274.59      288.57     11.57 o
  -2   1  20        1.13       -1.43      3.35 o
  -1   1  20      266.71      293.64     11.87 o
   0   1  20     2538.43     2656.01     51.73 o
   1   1  20      604.39      581.90     24.21 o
   2   1  20       81.89       63.68      8.99 o
   3   1  20        1.08        8.29      5.57 o
   4   1  20       11.94       18.04      9.94 o
   5   1  20       13.86       10.71      5.43 o
   6   1  20      732.97      715.43     30.84 o
   7   1  20       21.73       28.43      5.35 o
   8   1  20        0.26       -1.05      4.92 o
   9   1  20        7.95        4.34      3.46 o
 -10   2  20        0.07       -1.03      2.59 o
  -9   2  20        8.89        8.51      3.57 o
  -8   2  20        6.87        8.12      4.18 o
  -7   2  20        9.24        4.67      5.78 o
  -6   2  20        8.84        6.10      4.01 o
  -5   2  20       15.24       16.29      4.54 o
  -4   2  20        0.18       -2.20      4.46 o
  -3   2  20        7.89        2.78      3.17 o
  -2   2  20      156.21      142.91      8.91 o
  -1   2  20       51.77       55.12      5.11 o
   0   2  20      139.21      141.01      7.76 o
   1   2  20      230.92      197.37     14.29 o
   2   2  20       31.29       19.29     11.94 o
   3   2  20     1112.04     1125.81     51.56 o
   4   2  20     3674.10     3616.87     93.06 o
   5   2  20      479.93      464.39     25.49 o
   6   2  20       17.24        9.35      5.26 o
   7   2  20        1.73        2.43      4.03 o
   8   2  20        2.47       -4.24      4.24 o
   9   2  20       18.75       24.66      3.70 o
 -10   3  20        6.98        4.13      4.44 o
  -9   3  20       16.69       17.82      4.20 o
  -8   3  20        3.64        0.37      3.35 o
  -7   3  20        0.27       -3.13      4.05 o
  -6   3  20        4.56        5.89      3.59 o
  -5   3  20        1.10        2.71      3.70 o
  -4   3  20      179.83      176.80     12.16 o
  -3   3  20        1.64       -3.12      3.96 o
  -2   3  20       43.55       43.75      5.35 o
  -1   3  20       50.25       50.17      4.90 o
   0   3  20      572.94      558.31     17.03 o
   1   3  20      179.28      172.60     14.16 o
   2   3  20     2514.69     2598.97     53.02 o
   3   3  20      145.62      126.62     12.21 o
   4   3  20       27.83       43.81      6.12 o
   5   3  20      730.71      734.93     29.67 o
   6   3  20      312.17      319.11     19.61 o
   7   3  20       25.11       23.33      5.02 o
   8   3  20        3.53        2.63      5.05 o
   9   3  20       50.58       40.78      4.34 o
 -10   4  20        5.08       -1.42      4.01 o
  -9   4  20        5.74        3.04      3.40 o
  -8   4  20        0.27        1.54      3.43 o
  -7   4  20       35.25       42.91      7.01 o
  -6   4  20        5.36        2.74      3.55 o
  -5   4  20        3.34        6.00      4.44 o
  -4   4  20       41.00       35.48      6.13 o
  -3   4  20       16.26        4.89      4.75 o
  -2   4  20       12.61       15.11      3.63 o
  -1   4  20        4.08        3.30      3.65 o
   0   4  20        8.53       12.41      3.39 o
   1   4  20      487.93      505.50     16.38 o
   2   4  20      986.61      946.20     33.03 o
   3   4  20     1900.04     1996.93     48.01 o
   4   4  20      425.05      420.69     22.52 o
   5   4  20       81.85       94.67     10.90 o
   6   4  20       18.82        3.88      4.10 o
   7   4  20       43.42       36.62      9.30 o
   8   4  20       95.79       99.24      8.83 o
   9   4  20        3.55        7.72      3.71 o
  -9   5  20        1.17        0.09      2.68 o
  -8   5  20       11.79       10.05      6.81 o
  -7   5  20       32.26       29.75     10.81 o
  -6   5  20        3.66        0.24      7.39 o
  -5   5  20        0.29        1.77     12.40 o
  -4   5  20      124.47      128.57     20.90 o
  -3   5  20       30.13       33.21      9.72 o
  -2   5  20       18.19       22.87      9.30 o
  -1   5  20      331.90      324.43     19.69 o
   0   5  20      303.35      271.10     18.01 o
   1   5  20       12.72       10.07      7.69 o
   2   5  20       54.15       61.78      9.61 o
   3   5  20       54.57       64.97      9.38 o
   4   5  20      542.65      542.20     25.61 o
   5   5  20        6.70        5.12      4.28 o
   6   5  20        0.39        4.30      3.72 o
   7   5  20       42.77       52.12      6.96 o
   8   5  20       67.75       74.66     10.37 o
  -9   6  20        0.14       12.08      5.53 o
  -8   6  20       18.24       23.72      6.14 o
  -7   6  20        8.17       16.26      9.68 o
  -6   6  20       79.89       88.00     10.64 o
  -5   6  20        0.02        6.91      4.59 o
  -4   6  20       48.96       45.54     11.14 o
  -3   6  20       59.41       64.74      9.22 o
  -2   6  20      335.77      363.62     20.52 o
  -1   6  20      163.31      195.60     15.18 o
   0   6  20       21.99       24.52      7.16 o
   1   6  20        2.21        9.02      5.87 o
   2   6  20      122.61      107.00     12.27 o
   3   6  20      233.78      248.82     17.28 o
   4   6  20        4.02        1.00      4.84 o
   5   6  20        1.50        4.39      4.68 o
   6   6  20        5.70        0.55      5.28 o
   7   6  20       56.56       46.99      9.01 o
   8   6  20       51.15       62.39      9.03 o
  -7   7  20        1.04        0.23      6.08 o
  -6   7  20        8.37        6.57      4.33 o
  -5   7  20        4.95        6.54      5.90 o
  -4   7  20       24.78       16.16      9.25 o
  -3   7  20      134.28      133.29     12.14 o
  -2   7  20      182.02      191.82     14.41 o
  -1   7  20       91.46       83.39      9.50 o
   0   7  20      556.69      616.65     20.56 o
   1   7  20       17.16        8.76      5.53 o
   2   7  20        1.82        6.81      6.33 o
   3   7  20       56.59       56.17      8.92 o
   4   7  20       45.02       53.39     11.94 o
   5   7  20        2.53       -0.07      7.12 o
   6   7  20       98.37      113.69     14.44 o
   7   7  20        8.85       11.60      4.74 o
  -7   8  20        1.83       -4.48      4.48 o
  -6   8  20       38.85       22.69      5.85 o
  -5   8  20        3.37       11.62      4.11 o
  -4   8  20       37.75       44.83      6.86 o
  -3   8  20       32.06       18.77      5.45 o
  -2   8  20        6.20       10.35      5.12 o
  -1   8  20        4.08        4.02      4.46 o
   0   8  20      465.06      502.84     22.75 o
   1   8  20        0.85        8.77      6.79 o
   2   8  20      279.51      318.34     26.73 o
   3   8  20        1.46       -3.08      6.11 o
   4   8  20        0.75       -4.33      5.80 o
   5   8  20        4.30        4.25      5.60 o
   6   8  20       49.81       54.86      9.50 o
  -6   9  20        0.39        2.07      3.68 o
  -5   9  20       20.21       23.13      6.49 o
  -4   9  20        0.05       -1.83      4.95 o
  -3   9  20        0.59       -1.16      4.89 o
  -2   9  20       59.79       55.45      7.40 o
  -1   9  20      104.79      131.11     11.30 o
   0   9  20      223.02      247.66     19.06 o
   1   9  20        8.64        4.22      5.28 o
   2   9  20        0.06       -1.17      6.02 o
   3   9  20       24.36       23.26      8.08 o
   4   9  20        0.42        8.09      6.98 o
   5   9  20        0.53       -5.86      6.40 o
   6   9  20        8.66        6.06      4.00 o
  -5  10  20        5.55        1.23      3.63 o
  -4  10  20        4.73       11.89      5.55 o
  -3  10  20        6.23        2.49      4.04 o
  -2  10  20       51.89       44.51      6.33 o
  -1  10  20       29.68       22.98      5.18 o
   0  10  20       49.85       51.29      9.24 o
   1  10  20       33.71       24.16      4.79 o
   2  10  20      129.04      147.57     14.89 o
   3  10  20       61.54       59.69      9.81 o
   4  10  20       10.71       11.81      5.90 o
  -3  11  20       16.35       19.72      5.47 o
  -2  11  20        3.15        3.57      4.01 o
   0  11  20        2.71       -4.33      4.33 o
   1  11  20        2.29        1.72      3.49 o
 -10   1  21       11.81       11.70      2.90 o
  -9   1  21        6.39        6.30      3.08 o
  -8   1  21        1.98        2.20      3.51 o
  -7   1  21       21.28       20.28      5.13 o
  -6   1  21       73.34       63.64      6.81 o
  -5   1  21       22.63       27.08      4.89 o
  -4   1  21        5.21        8.93      4.19 o
  -3   1  21       31.39       45.19      5.25 o
  -2   1  21      235.55      224.22     11.40 o
  -1   1  21       33.35       34.68      4.38 o
   0   1  21      685.75      716.24     17.36 o
   1   1  21       56.64       49.20      8.01 o
   2   1  21       12.93       15.37      5.37 o
   3   1  21      177.77      221.61     22.55 o
   4   1  21        6.19        5.76      7.61 o
   5   1  21      122.11       89.96     10.76 o
   6   1  21        0.40        0.33      5.89 o
   7   1  21       92.59       87.28     18.35 o
   8   1  21        0.47        4.60      4.48 o
   9   1  21       11.99       12.91      5.31 o
 -10   2  21        8.65        5.14      3.03 o
  -9   2  21        0.01        4.69      3.15 o
  -8   2  21        9.65       14.06      5.08 o
  -7   2  21        1.16       -2.79      3.86 o
  -6   2  21        0.25        1.54      3.93 o
  -5   2  21      147.93      156.11     11.91 o
  -4   2  21       24.06       31.32      6.56 o
  -3   2  21       38.76       35.66      7.55 o
  -2   2  21       80.90       98.86      7.83 o
  -1   2  21       86.17      106.59      6.96 o
   0   2  21      438.46      406.88     14.92 o
   1   2  21       38.74       48.07      7.80 o
   2   2  21      833.58      847.66     29.92 o
   3   2  21       70.07       61.10     12.67 o
   4   2  21      427.61      450.29     33.63 o
   5   2  21        0.00       15.24      8.16 o
   6   2  21      548.61      556.19     26.14 o
   7   2  21        0.20       -1.21      3.30 o
   8   2  21       17.56       17.04      6.01 o
   9   2  21       16.69       24.82      7.26 o
 -10   3  21       40.29       39.78      7.09 o
  -9   3  21        0.65        1.57      2.74 o
  -8   3  21        5.65        6.79      3.46 o
  -7   3  21       20.78        9.18      3.83 o
  -6   3  21        0.03        4.68      3.74 o
  -5   3  21       36.80       30.62      5.98 o
  -4   3  21       42.98       35.49      5.68 o
  -3   3  21        0.52        2.20      5.02 o
  -2   3  21       40.21       43.99      5.61 o
  -1   3  21      122.08      120.12      7.48 o
   0   3  21        3.81        1.24      3.42 o
   1   3  21      118.75      107.81     11.64 o
   2   3  21     1245.15     1291.40     38.13 o
   3   3  21      835.10      745.09     28.88 o
   4   3  21      621.16      609.50     21.30 o
   5   3  21      353.41      284.81     18.33 o
   6   3  21        9.90       13.42      5.89 o
   7   3  21       15.63       14.75      5.36 o
   8   3  21       29.18       22.34      3.84 o
  -9   4  21        0.99        1.54      3.04 o
  -8   4  21        1.71        7.31      3.49 o
  -7   4  21       31.33       20.58      4.63 o
  -6   4  21       20.74       25.58      5.10 o
  -5   4  21       53.57       55.17      6.93 o
  -4   4  21       55.91       48.41      8.91 o
  -3   4  21       39.23       54.33      8.41 o
  -2   4  21       67.28       67.93      5.60 o
  -1   4  21       41.28       33.58      4.18 o
   0   4  21      446.61      451.58     15.69 o
   1   4  21       23.68       21.30      4.26 o
   2   4  21        2.49       -2.70      5.18 o
   3   4  21        5.16        8.56      5.08 o
   4   4  21       21.19       13.23     10.83 o
   5   4  21       13.83        6.96      4.29 o
   6   4  21        7.35        5.26      6.73 o
   7   4  21       11.86       13.52      5.74 o
   8   4  21       36.47       43.45      5.95 o
  -9   5  21        1.77       -3.00      5.57 o
  -8   5  21       11.07        1.25      6.26 o
  -7   5  21        2.74        2.66      7.75 o
  -6   5  21        8.32        1.64      6.49 o
  -5   5  21        4.39        0.52      7.21 o
  -4   5  21        6.10       13.95      5.85 o
  -3   5  21       13.51       15.60      8.19 o
  -2   5  21       36.73       20.71      5.86 o
  -1   5  21       25.45       33.70      7.45 o
   0   5  21       38.68       48.67      8.79 o
   1   5  21       55.36       45.26      8.59 o
   2   5  21       74.10       74.98     10.33 o
   3   5  21        6.08       -1.10      4.60 o
   4   5  21      348.60      354.27     20.51 o
   5   5  21       26.60       33.38      7.36 o
   6   5  21      131.59      114.59     20.29 o
   7   5  21        0.15       -2.77      2.77 o
   8   5  21        1.75       -4.19      4.53 o
  -8   6  21        3.88        2.15      2.86 o
  -7   6  21       20.15       19.73      5.51 o
  -6   6  21        8.78       15.01     10.44 o
  -5   6  21        2.78       -0.10      4.30 o
  -4   6  21        7.30        0.54      5.70 o
  -3   6  21        1.41        0.27      4.32 o
  -2   6  21       16.40       13.56      5.56 o
  -1   6  21       36.35       35.99      7.28 o
   0   6  21       21.64       27.56      6.68 o
   1   6  21      134.98      149.00     13.82 o
   2   6  21      103.90      101.09     12.91 o
   3   6  21       37.69       48.09      8.33 o
   4   6  21        6.71       10.95      5.89 o
   5   6  21       54.97       54.56     11.13 o
   6   6  21        4.59       11.15      6.70 o
   7   6  21        7.00       -3.28      4.59 o
  -7   7  21       50.32       45.59      8.46 o
  -6   7  21       16.15       11.26      6.01 o
  -5   7  21       79.16       73.45     13.07 o
  -4   7  21       49.26       58.59     12.14 o
  -3   7  21       82.88      117.96     16.49 o
  -2   7  21        5.30       19.16     10.03 o
  -1   7  21        5.54        4.76      5.15 o
   0   7  21       30.53       14.10      8.06 o
   1   7  21      125.22      130.54     12.64 o
   2   7  21        9.31       14.39      6.23 o
   3   7  21       48.29       57.66      8.03 o
   4   7  21       40.67       29.97      9.66 o
   5   7  21        4.90       10.92      6.89 o
   6   7  21       17.89       10.59      6.15 o
   7   7  21      102.92      104.41     17.47 o
  -5   8  21       21.44       15.62      4.26 o
  -4   8  21        0.78       -2.36      4.01 o
  -3   8  21       20.19       10.00      6.92 o
  -2   8  21       64.95       52.90     11.16 o
  -1   8  21        4.59       -0.55      3.80 o
   0   8  21        0.02       -2.61      5.61 o
   1   8  21        0.22       -7.06      7.86 o
   2   8  21      162.30      133.57     17.68 o
   3   8  21       14.70       17.74      8.67 o
   4   8  21       14.42       21.83      8.58 o
   5   8  21        6.12       10.19      5.90 o
   6   8  21       40.06       47.63      8.26 o
  -5   9  21        2.56        2.65      3.66 o
  -4   9  21       12.39        7.66      4.81 o
  -3   9  21        1.28       -0.34      2.91 o
  -2   9  21        0.37       -2.37      4.02 o
  -1   9  21        4.15        1.19      4.27 o
   0   9  21       12.65       10.82      6.48 o
   1   9  21       13.88       13.83      7.22 o
   2   9  21       15.22        0.97      6.56 o
   3   9  21      123.92      131.11     14.99 o
   4   9  21        0.04        1.90      4.66 o
   5   9  21      193.66      211.80     15.82 o
  -4  10  21        5.86       -2.28      3.95 o
  -3  10  21       46.85       51.23      8.58 o
  -2  10  21        0.74        4.12      3.41 o
  -1  10  21       20.16       17.83      3.83 o
   0  10  21       83.86       71.88     10.30 o
   1  10  21       13.74        8.28      4.62 o
   2  10  21        0.04       -4.13      4.58 o
   3  10  21       55.18       59.96      8.88 o
 -10   0  22        2.49        1.94      3.15 o
  -9   0  22        6.93       -1.28      4.62 o
  -8   0  22       13.85       17.66      5.24 o
  -7   0  22       37.14       26.19      7.11 o
  -6   0  22      126.58      106.66     11.99 o
  -5   0  22       20.48       13.04      4.83 o
  -4   0  22       13.60       28.49     10.53 o
  -3   0  22       25.57       25.92      6.63 o
  -2   0  22        0.04        3.60      4.94 o
  -1   0  22       27.79       18.90      6.26 o
   0   0  22      143.41      141.23     13.21 o
   1   0  22      629.97      577.68     36.32 o
   2   0  22      120.36      139.21     18.80 o
   3   0  22       12.61       10.72      6.85 o
   4   0  22      359.17      367.81     28.88 o
   5   0  22      308.06      304.92     19.24 o
   6   0  22       97.88      113.35     18.36 o
   7   0  22        9.23       -5.48      7.46 o
   8   0  22       17.54       12.09      6.97 o
   9   0  22      548.59      678.93     27.97 o
 -10   1  22        0.23        2.85      2.64 o
  -9   1  22        0.03        2.49      3.93 o
  -8   1  22       49.22       51.13      6.20 o
  -7   1  22       44.94       38.31      6.13 o
  -6   1  22        0.12        0.13      4.65 o
  -5   1  22      901.08      935.53     28.26 o
  -4   1  22      130.30      126.92     10.79 o
  -3   1  22        3.68        6.65      4.68 o
  -2   1  22        5.33        2.70      3.07 o
  -1   1  22       60.31       75.88      6.21 o
   0   1  22      143.56      130.95     10.14 o
   1   1  22      309.17      294.39     18.60 o
   2   1  22       25.51       15.89     10.32 o
   3   1  22       60.04       58.43     12.78 o
   4   1  22       44.55       54.69     12.78 o
   5   1  22      217.06      240.25     17.20 o
   6   1  22        3.25        2.81      4.74 o
   7   1  22        2.53        4.52      4.72 o
   8   1  22       10.70        8.33      4.02 o
   9   1  22        3.39        4.03      3.68 o
  -9   2  22        0.57        0.44      2.87 o
  -8   2  22        0.83        2.64      3.13 o
  -7   2  22       20.12       22.12      4.86 o
  -6   2  22       14.30        0.68      5.02 o
  -5   2  22       10.44       11.99      4.29 o
  -4   2  22       19.28       12.38      4.74 o
  -3   2  22      169.32      172.00     14.23 o
  -2   2  22        2.15        3.13      3.14 o
  -1   2  22      102.30      101.76      7.04 o
   0   2  22       18.73       15.12      3.51 o
   1   2  22      281.75      260.51     23.53 o
   2   2  22       16.99       23.23      9.43 o
   3   2  22       19.72       21.84      7.78 o
   4   2  22       83.89       63.38      9.56 o
   5   2  22        0.28       -4.22      4.22 o
   6   2  22        0.40        8.30      9.98 o
   7   2  22       21.72       24.20      5.70 o
   8   2  22       11.03       10.90      4.61 o
  -9   3  22        0.16        2.52      2.67 o
  -8   3  22        0.07        1.66      2.92 o
  -7   3  22        0.03        4.98      3.40 o
  -6   3  22        6.63        7.10      4.53 o
  -5   3  22        4.23        8.21      3.91 o
  -4   3  22       55.52       39.19      6.38 o
  -3   3  22       61.84       54.04      9.54 o
  -2   3  22        0.24        2.24      2.67 o
  -1   3  22        0.27        0.31      2.74 o
   0   3  22       12.20       10.03      3.89 o
   1   3  22       11.40       18.97      7.38 o
   2   3  22        0.51        3.99      5.38 o
   3   3  22       17.23       31.46      6.83 o
   4   3  22      266.47      304.56     28.39 o
   5   3  22        6.06       12.42      5.86 o
   6   3  22        0.51        4.60      4.09 o
   7   3  22       99.11       96.48      7.60 o
   8   3  22        0.00        1.21      2.70 o
  -9   4  22       17.94       16.10      4.09 o
  -8   4  22        7.79        5.53      5.17 o
  -7   4  22        0.02       -1.76      5.61 o
  -6   4  22        4.55        0.92      4.01 o
  -5   4  22        0.18       -2.34      4.16 o
  -4   4  22       14.32       11.57      7.60 o
  -3   4  22      366.36      386.38     16.80 o
  -2   4  22       26.47       22.07      4.81 o
  -1   4  22       12.04       14.85      5.14 o
   0   4  22       26.74       26.33      4.69 o
   1   4  22      167.81      165.07      9.73 o
   2   4  22        0.08        1.12      4.68 o
   3   4  22       28.61       14.67      6.13 o
   4   4  22       77.19       95.87     10.82 o
   5   4  22       12.68       15.16      6.23 o
   6   4  22       21.21       14.82      6.69 o
   7   4  22      226.58      231.38     13.23 o
   8   4  22        4.86        7.78      2.57 o
  -8   5  22        4.95       -3.17      4.57 o
  -7   5  22       23.61       10.54      8.73 o
  -6   5  22       13.97        7.62      5.79 o
  -5   5  22      192.50      182.18     18.10 o
  -4   5  22        1.02        3.78      6.27 o
  -3   5  22       30.33       28.13     11.00 o
  -2   5  22      323.47      366.72     21.27 o
  -1   5  22       37.79       42.57      8.37 o
   0   5  22       19.20       17.99      5.87 o
   1   5  22      337.12      355.61     20.88 o
   2   5  22      176.03      176.81     14.77 o
   3   5  22        6.67        7.87      4.83 o
   4   5  22       58.93       64.84     18.88 o
   5   5  22        0.06        2.19      4.11 o
   6   5  22        1.95        1.53     10.04 o
   7   5  22        2.19        9.49      3.63 o
  -8   6  22        4.51        1.90      3.21 o
  -7   6  22        0.20       -4.43      5.12 o
  -6   6  22        0.06        3.63      6.32 o
  -5   6  22        4.62        4.69      5.92 o
  -4   6  22       85.79       95.40     16.44 o
  -3   6  22      380.72      402.88     20.97 o
  -2   6  22       79.16       72.43     10.75 o
  -1   6  22       22.09        9.44      7.52 o
   0   6  22       15.76       22.06      5.84 o
   1   6  22       56.55       77.56     18.01 o
   2   6  22      111.48      116.15     11.94 o
   3   6  22        0.07       -3.57      5.06 o
   4   6  22        8.50       10.48      5.31 o
   5   6  22        8.50       11.23      8.13 o
   6   6  22        8.93       -0.68      4.98 o
   7   6  22       13.08       13.35      4.82 o
  -7   7  22        0.21       -4.30      4.30 o
  -6   7  22       18.14       -0.94      3.97 o
  -5   7  22       24.19       25.98      7.39 o
  -4   7  22       23.64       19.04      7.43 o
  -3   7  22       42.91       38.16     10.19 o
  -2   7  22      168.31      160.66     19.11 o
  -1   7  22       24.26       33.66      7.31 o
   0   7  22       99.61      104.08     11.04 o
   1   7  22       20.71       16.76      5.43 o
   2   7  22        7.03        6.90      4.19 o
   3   7  22        3.47       13.65      5.47 o
   4   7  22        1.87        6.40      6.79 o
   5   7  22       57.58       69.53     10.97 o
   6   7  22       26.07       38.30      7.71 o
  -5   8  22       18.28       17.46      5.42 o
  -4   8  22       61.19       78.39     11.91 o
  -3   8  22       49.61       30.02      8.87 o
  -2   8  22       74.24       61.02     10.99 o
  -1   8  22       71.77       63.65     11.90 o
   0   8  22       11.74       26.10      9.39 o
   1   8  22      151.73      191.51     20.06 o
   2   8  22        3.25        5.35      4.52 o
   3   8  22        6.58        6.51      5.45 o
   4   8  22       10.06       27.80      8.67 o
   5   8  22        2.61        8.00      5.25 o
  -4   9  22        0.07        1.68      4.38 o
  -3   9  22        8.47        8.60      3.27 o
  -2   9  22       31.98       24.76      5.03 o
  -1   9  22        2.09        0.97      3.80 o
   0   9  22       23.98       17.10      6.90 o
   1   9  22        0.18        5.36      5.41 o
   2   9  22        0.01       -0.51      5.36 o
   3   9  22        4.64        0.77      5.46 o
   4   9  22        0.00       10.22      5.39 o
  -3  10  22        1.87        7.16      4.07 o
  -2  10  22       13.23        7.30      4.01 o
  -1  10  22       73.50       76.23      9.58 o
   0  10  22       80.93       65.42      9.06 o
   1  10  22        0.01        4.25      5.47 o
   2  10  22        7.34        3.23      3.92 o
  -9   1  23        3.34       -0.50      4.34 o
  -8   1  23       10.26        4.99      3.56 o
  -7   1  23        5.62       -1.07      3.67 o
  -6   1  23       88.80       88.72      8.87 o
  -5   1  23       50.53       49.54      7.07 o
  -4   1  23       94.26       86.83     11.23 o
  -3   1  23       20.53       29.92      7.59 o
  -2   1  23       69.28       83.62      9.43 o
  -1   1  23      377.42      372.43     13.46 o
   0   1  23       19.31       23.72      4.49 o
   1   1  23        0.20        3.28      3.31 o
   2   1  23      178.78      216.29     15.99 o
   3   1  23       26.47       18.96      8.39 o
   4   1  23        5.22        7.42      8.39 o
   5   1  23        9.05        7.16      4.60 o
   6   1  23        0.80       -5.33      5.95 o
   7   1  23        0.47        2.89      4.14 o
   8   1  23        8.99        6.85      4.25 o
  -9   2  23        0.03       -3.34      3.34 o
  -8   2  23        0.58       -3.30      3.30 o
  -7   2  23       51.96       40.08      6.02 o
  -6   2  23       20.71       28.80      5.50 o
  -5   2  23       44.58       41.19      6.70 o
  -4   2  23        0.44        1.71      6.23 o
  -3   2  23        1.23        0.97      5.47 o
  -2   2  23      202.56      216.01     10.28 o
  -1   2  23       31.30       43.15      5.00 o
   0   2  23      478.50      517.47     17.33 o
   1   2  23      513.20      503.62     16.96 o
   2   2  23      208.54      197.55     22.54 o
   3   2  23        6.68        2.24      6.75 o
   4   2  23      177.84      195.87     15.51 o
   5   2  23       37.86       41.68      6.41 o
   6   2  23        9.38       -1.69      4.12 o
   7   2  23        4.01       -4.52      5.40 o
   8   2  23        0.04        0.97      2.88 o
  -9   3  23        0.20       -4.67      4.67 o
  -8   3  23       11.59        5.95      2.98 o
  -7   3  23        0.09       -2.47      3.59 o
  -6   3  23       17.31       25.34      8.93 o
  -5   3  23      113.94      128.47     10.52 o
  -4   3  23        0.79       -1.37      3.99 o
  -3   3  23       22.04       17.57      4.61 o
  -2   3  23      275.33      318.42     12.08 o
  -1   3  23      335.88      330.17     13.91 o
   0   3  23      538.84      599.75     18.48 o
   1   3  23      306.62      297.59     13.08 o
   2   3  23      394.65      422.13     23.93 o
   3   3  23      148.08      159.49     13.64 o
   4   3  23        1.30       -2.10      6.19 o
   5   3  23        0.13        4.11      3.71 o
   6   3  23        0.67        1.75      3.06 o
   7   3  23        2.51       -1.20      3.22 o
   8   3  23       16.11       32.60      6.74 o
  -8   4  23        0.38        3.98      3.43 o
  -7   4  23        0.19        3.61      3.38 o
  -6   4  23        2.24        5.75      3.34 o
  -5   4  23       20.86       22.87      4.95 o
  -4   4  23      163.99      137.92     10.21 o
  -3   4  23        3.41        2.23      5.03 o
  -2   4  23      170.51      170.45     11.30 o
  -1   4  23      113.37      107.34      9.60 o
   0   4  23      405.97      446.32     15.77 o
   1   4  23      205.11      205.60     10.81 o
   2   4  23        4.52        7.80      3.86 o
   3   4  23       18.76       14.45      5.35 o
   4   4  23       65.52       47.72      7.57 o
   5   4  23        5.65        9.42      7.74 o
   6   4  23       10.11        0.23      6.10 o
   7   4  23       12.38        4.93      3.60 o
  -8   5  23        1.67        1.24      4.21 o
  -7   5  23       60.56       41.04      8.98 o
  -6   5  23        6.51       14.00      6.38 o
  -5   5  23      133.07      144.85     18.59 o
  -4   5  23      540.21      590.18     36.69 o
  -3   5  23       15.17       20.88      5.99 o
  -2   5  23        0.91       -2.04      4.64 o
  -1   5  23        1.46        1.72      5.42 o
   0   5  23      142.90      153.49     14.07 o
   1   5  23      467.67      450.92     29.55 o
   2   5  23       31.69       42.37      7.84 o
   3   5  23       16.82       12.76      5.52 o
   4   5  23        6.98        5.82      4.88 o
   5   5  23        0.19        4.66      4.80 o
   6   5  23        8.50        6.93      3.83 o
   7   5  23        0.16       -5.31      5.31 o
  -7   6  23        0.10       -0.31      3.64 o
  -6   6  23       45.34       27.29      7.38 o
  -5   6  23        2.27        0.02      5.45 o
  -4   6  23       96.69      102.56     10.16 o
  -3   6  23      379.20      376.71     20.10 o
  -2   6  23      332.97      325.82     19.09 o
  -1   6  23       17.76       15.48      6.11 o
   0   6  23      330.54      354.85     20.18 o
   1   6  23        2.73       -0.74      4.91 o
   2   6  23       19.09       20.14     10.96 o
   3   6  23        0.29        1.68      4.32 o
   4   6  23        0.60       -3.31      4.44 o
   5   6  23        0.57       -1.26      3.60 o
   6   6  23        6.44        6.23      5.77 o
  -6   7  23        0.13        1.02      3.59 o
  -5   7  23       27.83       21.61      6.85 o
  -4   7  23      109.96      111.16     14.69 o
  -3   7  23       24.98       22.04      7.32 o
  -2   7  23       38.72       30.06      6.12 o
  -1   7  23        0.29       -0.96      4.50 o
   0   7  23        5.91       14.27      5.04 o
   1   7  23       62.76       70.34      8.88 o
   2   7  23        9.43        9.75      5.90 o
   3   7  23       41.00       40.29      6.91 o
   4   7  23        5.15        3.95      5.15 o
   5   7  23        5.00        0.43      4.45 o
  -5   8  23        2.39       -4.92      4.92 o
  -4   8  23       26.73       34.51      8.89 o
  -3   8  23       99.66      114.37     14.08 o
  -2   8  23       55.67       50.47     10.48 o
  -1   8  23      134.43      121.07     15.34 o
   0   8  23      123.24       86.54     12.71 o
   1   8  23       50.47       65.04     11.87 o
   2   8  23        0.41        6.41      5.12 o
   3   8  23        0.43       -1.63      4.91 o
   4   8  23        0.42       -2.66      4.40 o
   5   8  23        1.69        4.57      4.34 o
  -3   9  23        2.79       -0.65      4.69 o
  -2   9  23        1.18       -2.39      4.43 o
  -1   9  23       14.10       12.39      4.80 o
   0   9  23       80.85       95.09     12.51 o
   1   9  23        8.81       17.15      7.07 o
   2   9  23        4.05        8.03      5.27 o
   3   9  23        2.73       12.47      5.95 o
   4   9  23       11.72       11.33      3.67 o
   0  10  23       23.25       22.69      5.02 o
   1  10  23        2.63        3.12      4.42 o
  -9   0  24       37.49       34.97      7.57 o
  -8   0  24        2.01        4.13      4.41 o
  -7   0  24       13.61       10.02      5.66 o
  -6   0  24       89.80       80.37     14.32 o
  -5   0  24       35.21       23.40      9.27 o
  -4   0  24        1.86       -5.18      7.86 o
  -3   0  24        2.71       -3.34      6.38 o
  -2   0  24      325.07      371.05     21.68 o
  -1   0  24      313.13      354.56     20.96 o
   0   0  24       59.74       71.12      9.89 o
   1   0  24      119.44      115.48     12.12 o
   2   0  24      351.82      414.37     30.85 o
   3   0  24     1135.00     1252.64     52.42 o
   4   0  24      646.88      604.11     35.50 o
   5   0  24       41.80       56.11     13.35 o
   6   0  24       16.69        8.93      7.57 o
   7   0  24       16.04       23.41      7.82 o
   8   0  24       36.09       33.09      7.23 o
  -9   1  24        0.54       -2.73      3.32 o
  -8   1  24        2.24        2.13      3.37 o
  -7   1  24        0.32        1.07      3.81 o
  -6   1  24      108.02      109.37     11.33 o
  -5   1  24       25.42       33.08      7.41 o
  -4   1  24       40.95       29.60      7.06 o
  -3   1  24       25.68       38.71      7.89 o
  -2   1  24       76.37       82.48      6.46 o
  -1   1  24      523.38      566.81     16.23 o
   0   1  24      462.54      486.50     17.17 o
   1   1  24        5.86        8.60      3.28 o
   2   1  24      279.58      265.37     17.49 o
   3   1  24      106.36      106.88     16.85 o
   4   1  24       26.08        6.37      5.66 o
   5   1  24       12.90        9.06      6.54 o
   6   1  24       14.25       -0.73      5.89 o
   7   1  24        0.01        2.04      3.95 o
   8   1  24        1.98        2.32      3.02 o
  -9   2  24        0.04        1.23      7.56 o
  -8   2  24        6.39        7.88      3.36 o
  -7   2  24       11.14        2.44      6.19 o
  -6   2  24        0.65       -0.99      4.73 o
  -5   2  24        9.35       14.51      5.14 o
  -4   2  24       25.56       23.62      9.02 o
  -3   2  24       64.33       57.03      8.66 o
  -2   2  24        6.44        3.37      2.94 o
  -1   2  24        2.48       -1.82      3.31 o
   0   2  24      119.98      141.18      9.28 o
   1   2  24      653.64      686.46     19.63 o
   2   2  24      255.60      224.48     24.25 o
   3   2  24      456.99      425.38     32.52 o
   4   2  24       71.01       72.61      9.80 o
   5   2  24       15.13       13.72      5.10 o
   6   2  24        6.24        8.78      3.99 o
   7   2  24        0.09       -4.02      4.02 o
   8   2  24        0.28       -2.24      3.98 o
  -8   3  24        0.02        0.11      8.32 o
  -7   3  24       27.46       24.30      4.99 o
  -6   3  24        3.11       -0.15      4.43 o
  -5   3  24        6.38        6.25      4.49 o
  -4   3  24       27.65       32.27      6.49 o
  -3   3  24        1.01       -0.15      3.39 o
  -2   3  24        0.07        1.93      2.80 o
  -1   3  24       80.59       77.09      6.94 o
   0   3  24      212.36      238.07     11.92 o
   1   3  24      748.89      773.71     20.83 o
   2   3  24      186.78      179.56     10.07 o
   3   3  24      162.17      153.05     19.83 o
   4   3  24       16.54       32.58     10.77 o
   5   3  24       36.45       25.53      9.06 o
   6   3  24       96.54       83.22      8.80 o
   7   3  24        8.24        4.51      5.45 o
  -8   4  24        2.05       14.03     14.62 o
  -7   4  24       41.92       37.28      5.42 o
  -6   4  24       64.46       53.23      6.09 o
  -5   4  24        5.50        6.30      3.50 o
  -4   4  24       16.33       15.26      4.59 o
  -3   4  24       85.37       85.16      8.02 o
  -2   4  24      143.14      153.55     33.58 o
  -1   4  24      826.44      852.10     25.59 o
   0   4  24      956.87     1056.53     28.18 o
   1   4  24        7.19        9.00      4.53 o
   2   4  24      151.58      184.62     14.94 o
   3   4  24      196.96      204.47     15.04 o
   4   4  24       56.25       52.03      7.53 o
   5   4  24       83.57       94.72     14.71 o
   6   4  24       13.03       14.88      4.05 o
   7   4  24        4.43        6.01      4.45 o
  -7   5  24       10.77        6.79      3.84 o
  -6   5  24       18.92       20.85      7.42 o
  -5   5  24        6.10       -5.12      6.88 o
  -4   5  24      188.63      223.07     18.21 o
  -3   5  24        4.65        9.44      8.34 o
  -2   5  24       12.13       14.65      5.78 o
  -1   5  24      322.17      336.97     19.87 o
   0   5  24      137.26      132.34     12.82 o
   1   5  24       26.16       28.45      7.19 o
   2   5  24       16.73        8.30      4.41 o
   3   5  24        2.94        2.49      4.52 o
   4   5  24        0.32       -0.70      4.63 o
   5   5  24       20.60       23.96      5.17 o
   6   5  24       10.72       -0.82      9.74 o
  -7   6  24        0.11        1.84      3.16 o
  -6   6  24        6.33       10.53      5.97 o
  -5   6  24       99.67       87.42     15.28 o
  -4   6  24       16.88       21.88      5.37 o
  -3   6  24      205.88      217.34     23.79 o
  -2   6  24      123.84      139.65     12.51 o
  -1   6  24      177.15      150.71     12.93 o
   0   6  24      130.22      133.62     12.39 o
   1   6  24      108.42       99.98     10.85 o
   2   6  24       90.67       95.82     10.16 o
   3   6  24       27.30       31.68      6.70 o
   4   6  24        1.27       -2.00      7.06 o
   5   6  24        0.39        4.24      6.79 o
   6   6  24        3.38        6.71      3.62 o
  -6   7  24        9.21        0.49      3.33 o
  -5   7  24       12.87        4.89      4.87 o
  -4   7  24        3.16        1.36      5.93 o
  -3   7  24      122.15      144.16     16.42 o
  -2   7  24       17.05       14.47      4.59 o
  -1   7  24       12.08       13.75     11.73 o
   0   7  24       44.09       50.05      8.00 o
   1   7  24        0.26       -4.27      4.27 o
   2   7  24       16.74       15.89      5.00 o
   3   7  24       21.01       26.47      7.52 o
   4   7  24      109.98      151.11     14.82 o
   5   7  24        3.42        0.82      3.76 o
  -5   8  24       13.99        4.60      3.74 o
  -4   8  24        8.72       15.20      6.11 o
  -3   8  24       38.16       65.32     10.62 o
  -2   8  24       44.65       46.88      9.33 o
  -1   8  24       15.99       23.00      7.40 o
   0   8  24        1.89       13.00      6.86 o
   1   8  24       20.13       13.20      6.47 o
   2   8  24       10.41       19.21      6.91 o
   3   8  24        2.07        5.90      5.45 o
   4   8  24       49.77       70.26      9.33 o
  -3   9  24       12.38       16.30      5.06 o
  -2   9  24       31.75       25.03      6.16 o
  -1   9  24        3.42       -0.77      4.33 o
   0   9  24       44.27       54.78      8.94 o
   1   9  24        0.03        8.65      5.70 o
   2   9  24        0.06       -4.03      4.03 o
   3   9  24       11.03       11.23      3.95 o
  -8   1  25        0.25        9.10      3.52 o
  -7   1  25       39.86       43.67     12.90 o
  -6   1  25       11.69        4.78      8.17 o
  -5   1  25       31.14       36.49      7.04 o
  -4   1  25        0.68        3.27      4.19 o
  -3   1  25       22.84       21.99      5.41 o
  -2   1  25      127.64      135.87      8.19 o
  -1   1  25       22.74       22.60      8.30 o
   0   1  25        4.01        5.84      5.00 o
   1   1  25        0.50        3.00      4.01 o
   2   1  25        0.28       11.21      3.37 o
   3   1  25        0.71       -0.40      6.26 o
   4   1  25        1.50        6.64      5.11 o
   5   1  25        0.30        1.89      4.54 o
   6   1  25       20.59       19.63      5.58 o
   7   1  25       31.52       36.19      6.25 o
  -8   2  25        7.04       10.74      3.66 o
  -7   2  25        0.15        3.14      3.62 o
  -6   2  25       20.12       28.82      6.23 o
  -5   2  25       37.08       37.22      7.35 o
  -4   2  25       30.42       15.28      5.14 o
  -3   2  25        3.12        8.96      3.99 o
  -2   2  25       26.06       34.22      4.67 o
  -1   2  25      826.70      943.65     23.28 o
   0   2  25      103.12      115.30      8.54 o
   1   2  25      145.37      168.92     11.88 o
   2   2  25      203.33      210.98     12.97 o
   3   2  25      454.95      422.39     31.19 o
   4   2  25        0.38       -2.31      3.96 o
   5   2  25        4.73        9.82      8.02 o
   6   2  25        0.34        7.48      6.45 o
   7   2  25        6.90       11.80      5.72 o
  -8   3  25        1.28       -2.19      2.19 o
  -7   3  25        8.50        9.79      3.60 o
  -6   3  25       33.82       39.22      6.60 o
  -5   3  25        8.57       13.40      4.09 o
  -4   3  25        0.21        2.77      3.44 o
  -3   3  25        7.02        7.69      3.50 o
  -2   3  25       28.41       19.90     13.80 o
  -1   3  25      491.91      547.69     17.72 o
   0   3  25      217.56      225.29     11.33 o
   1   3  25      261.36      265.04     14.05 o
   2   3  25      282.87      267.10     16.89 o
   3   3  25        9.83        0.56      6.70 o
   4   3  25       82.74       68.74     13.27 o
   5   3  25       12.98       17.00      8.34 o
   6   3  25       18.58       13.56      6.40 o
   7   3  25       47.05       72.01      9.84 o
  -8   4  25        1.65       -4.22      4.22 o
  -7   4  25        1.87       -2.53      2.98 o
  -6   4  25        0.03       -0.61      2.93 o
  -5   4  25        1.90        1.12      2.92 o
  -4   4  25       83.79       79.32      7.75 o
  -3   4  25        3.46        6.07      3.92 o
  -2   4  25       71.86       78.74     10.35 o
  -1   4  25       35.52       44.21      8.08 o
   0   4  25      334.46      383.35     21.18 o
   1   4  25        0.02       -1.77      5.62 o
   2   4  25        0.39       -1.81      4.18 o
   3   4  25       12.96       13.24      4.66 o
   4   4  25       19.84       14.19      6.34 o
   5   4  25       12.44        8.73      6.11 o
   6   4  25       53.03       48.22      8.98 o
  -7   5  25        0.11       -5.16      5.16 o
  -6   5  25        0.99        1.20      3.29 o
  -5   5  25       32.04       38.47      6.42 o
  -4   5  25        3.34        9.55      7.17 o
  -3   5  25        4.71       11.73      5.02 o
  -2   5  25       11.10        4.84      7.40 o
  -1   5  25        0.08       -3.40      4.54 o
   0   5  25        5.10        6.20      5.02 o
   1   5  25       53.91       61.86      9.77 o
   2   5  25        0.29        4.89      4.92 o
   3   5  25       25.46       32.88      6.12 o
   4   5  25       12.95       17.93      6.75 o
   5   5  25       15.19       18.68      6.54 o
  -6   6  25       27.67       11.60      4.50 o
  -5   6  25        2.26       -0.14      5.23 o
  -4   6  25       15.73       18.25      4.96 o
  -3   6  25        2.38       -4.26      4.26 o
  -2   6  25       67.13       64.23      8.36 o
  -1   6  25        2.83        2.60      4.29 o
   0   6  25       36.48       32.93      6.57 o
   1   6  25       27.14       23.81     10.88 o
   2   6  25        6.97        2.09      4.32 o
   3   6  25        1.78        0.63      4.03 o
   4   6  25       11.22       12.21      6.71 o
   5   6  25        6.56        3.08      4.01 o
  -5   7  25        0.06        7.76      4.95 o
  -4   7  25       14.05       17.44      6.07 o
  -3   7  25       27.41       21.42      6.67 o
  -2   7  25       11.05       10.69      4.22 o
  -1   7  25        2.42        9.41      4.24 o
   0   7  25        0.60        1.58      4.21 o
   1   7  25        0.85       -0.31      3.84 o
   2   7  25        1.61        4.08      3.70 o
   3   7  25       19.43        2.77      5.49 o
   4   7  25       54.56       78.05     10.04 o
  -4   8  25        2.33        0.20      3.29 o
  -3   8  25       29.18       25.90      6.81 o
  -2   8  25        2.13        6.94      5.22 o
  -1   8  25       47.53       33.13      7.58 o
   0   8  25        6.17       10.80      6.77 o
   1   8  25       10.68       15.56      5.92 o
   2   8  25       14.88       18.67      6.14 o
   3   8  25      126.32      148.22     13.35 o
  -2   9  25       34.50       35.51      6.55 o
  -1   9  25        0.02       -3.20      3.20 o
   0   9  25       21.24       19.78      5.38 o
   1   9  25       40.11       28.08      6.12 o
  -8   0  26       12.16        5.23      3.51 o
  -7   0  26      192.54      191.80     18.14 o
  -6   0  26        2.23        1.25      4.56 o
  -5   0  26        1.48        4.29      5.10 o
  -4   0  26       30.67       30.57      9.75 o
  -3   0  26       26.13       16.92      7.53 o
  -2   0  26      124.37      148.79     13.57 o
  -1   0  26       87.71       96.35     11.31 o
   0   0  26        1.31        2.91     10.99 o
   1   0  26       58.24       59.33      9.38 o
   2   0  26       40.40       51.72     11.61 o
   3   0  26      213.15      244.91     22.48 o
   4   0  26       72.27       72.36      8.63 o
   5   0  26       29.94       26.51      8.14 o
   6   0  26       40.78       49.83     10.05 o
   7   0  26       72.22       90.65     10.77 o
  -8   1  26       32.71       26.45      4.57 o
  -7   1  26        2.91        6.26      3.21 o
  -6   1  26       21.79       39.03      6.82 o
  -5   1  26       21.24       18.25      5.21 o
  -4   1  26        0.60       -0.99      3.99 o
  -3   1  26        4.23        5.54      4.10 o
  -2   1  26        5.21        0.84      3.84 o
  -1   1  26       75.57       71.87      6.94 o
   0   1  26      118.14      132.35      8.96 o
   1   1  26       85.86       82.58     10.15 o
   2   1  26        0.18        0.63      6.18 o
   3   1  26        4.55        5.29      5.72 o
   4   1  26        0.00       -2.26      4.27 o
   5   1  26        3.20        4.87      4.85 o
   6   1  26       25.40       40.36      5.94 o
   7   1  26      298.94      350.08     20.32 o
  -8   2  26        0.04        4.16      2.79 o
  -7   2  26       44.28       35.24      5.69 o
  -6   2  26        0.34       11.68      5.06 o
  -5   2  26        6.86       13.35      4.25 o
  -4   2  26        6.90        4.46      3.36 o
  -3   2  26        3.41        2.66      3.70 o
  -2   2  26       65.66       83.17     10.53 o
  -1   2  26       49.76       38.31     10.36 o
   0   2  26       56.74       54.16      8.39 o
   1   2  26        2.13       -1.63      6.00 o
   2   2  26       23.85       25.43      8.58 o
   3   2  26       13.37        5.08      3.69 o
   4   2  26        1.63        1.24      3.88 o
   5   2  26       17.93       39.81      8.03 o
   6   2  26        0.11        7.61      3.77 o
  -8   3  26        1.82       -3.01      3.01 o
  -7   3  26        0.26       -2.58      2.58 o
  -6   3  26       11.04        9.79      5.31 o
  -5   3  26      111.22      106.38      8.52 o
  -4   3  26       22.78       17.44      4.46 o
  -3   3  26       10.70       10.79      4.29 o
  -2   3  26      148.81      142.11     13.15 o
  -1   3  26        4.80        1.24      4.51 o
   0   3  26       27.45       16.73      5.09 o
   1   3  26      150.97      171.30     14.03 o
   2   3  26       21.81       23.04      9.28 o
   3   3  26        4.29        1.07      5.72 o
   4   3  26      157.85      170.58     18.74 o
   5   3  26       37.24       31.21      8.83 o
   6   3  26        9.95        6.94      5.37 o
  -7   4  26       90.86       86.93     16.88 o
  -6   4  26        0.02       -1.23      3.73 o
  -5   4  26        6.16        3.34      3.14 o
  -4   4  26        1.75        1.68      3.52 o
  -3   4  26        0.01       -1.49      7.21 o
  -2   4  26        0.32       -1.87      4.63 o
  -1   4  26       46.92       58.89     10.91 o
   0   4  26        7.73        7.09      4.22 o
   1   4  26        3.14        4.20      5.65 o
   2   4  26      232.88      245.57     15.62 o
   3   4  26       14.35       13.38      5.03 o
   4   4  26       20.62       24.97      6.15 o
   5   4  26        0.09        9.01      6.70 o
   6   4  26       49.04       75.99      9.85 o
  -6   5  26        0.19       -3.01      3.01 o
  -5   5  26      249.10      235.85     13.80 o
  -4   5  26       42.86       52.79      7.43 o
  -3   5  26       12.30        6.46      4.36 o
  -2   5  26       31.93       35.75      6.66 o
  -1   5  26       35.29       40.53      7.77 o
   0   5  26        5.21        6.46     15.99 o
   1   5  26        1.63        7.42      5.24 o
   2   5  26        6.42        5.51      7.37 o
   3   5  26       15.15        8.60      3.96 o
   4   5  26        0.01       -2.02      3.47 o
   5   5  26        1.21        4.40      4.90 o
  -6   6  26        5.57        7.06      3.80 o
  -5   6  26       21.71       32.04      7.91 o
  -4   6  26       31.91       46.63      6.45 o
  -3   6  26        1.09       -0.38      6.28 o
  -2   6  26        8.45        7.86      4.47 o
  -1   6  26        0.64        6.51      3.94 o
   0   6  26        1.78        3.34      3.93 o
   1   6  26        0.67        5.58      4.61 o
   2   6  26        0.09       -4.30      4.30 o
   3   6  26        0.38       -2.88      3.23 o
   4   6  26        4.80        6.90      2.91 o
  -5   7  26       33.90       23.35      5.40 o
  -4   7  26        6.49       15.46      6.23 o
  -3   7  26       35.36       40.91      8.03 o
  -2   7  26        0.51       -2.04      5.79 o
  -1   7  26       24.89       28.32      5.42 o
   0   7  26        9.87        2.37      3.63 o
   1   7  26        0.36        0.21      3.15 o
   2   7  26       11.85       13.00      4.03 o
   3   7  26       22.92       13.26      5.22 o
  -3   8  26        4.17        5.29      3.57 o
  -2   8  26        7.71        9.88      4.66 o
  -1   8  26       13.34       12.43      5.99 o
   0   8  26       51.52       64.64      9.36 o
   1   8  26       37.21       37.68      7.83 o
   2   8  26       33.01       35.49      6.57 o
  -7   1  27        5.59        7.13      2.76 o
  -6   1  27        0.01       -1.27      2.78 o
  -5   1  27       21.09       28.34      4.74 o
  -4   1  27        3.12        2.71      3.67 o
  -3   1  27        4.54        2.70      3.81 o
  -2   1  27       77.28       74.25      7.69 o
  -1   1  27        7.82        9.47      4.33 o
   0   1  27       18.59       21.01      5.75 o
   1   1  27       34.95       53.30      8.43 o
   2   1  27       57.70       93.87     14.36 o
   3   1  27        7.12       -7.53      7.53 o
   4   1  27       27.14       22.15      4.49 o
   5   1  27       30.73       34.70      6.00 o
   6   1  27        5.02       -0.69      2.89 o
  -7   2  27       37.12       27.29      3.90 o
  -6   2  27       79.70       95.71      7.44 o
  -5   2  27        0.00        0.78      2.77 o
  -4   2  27       11.27       11.16      3.45 o
  -3   2  27      106.14      103.24     11.02 o
  -2   2  27       65.04       75.92      7.74 o
  -1   2  27       33.18       34.43      6.64 o
   0   2  27       20.97       12.11      7.85 o
   1   2  27       37.19       26.98      8.31 o
   2   2  27       24.33       40.44     10.96 o
   3   2  27       27.02       37.32     11.46 o
   4   2  27       13.84       13.26      3.67 o
   5   2  27        0.50        0.53      5.89 o
   6   2  27       62.93       70.09     10.36 o
  -7   3  27       11.79       21.20      4.43 o
  -6   3  27        0.72       -2.50      2.66 o
  -5   3  27        0.01        1.87      3.04 o
  -4   3  27       17.09       18.04      4.14 o
  -3   3  27      114.47      112.95     11.30 o
  -2   3  27      204.32      248.47     16.60 o
  -1   3  27       41.32       26.59     12.22 o
   0   3  27        0.28       -4.43      4.43 o
   1   3  27       12.24       13.16      4.32 o
   2   3  27        3.96       14.46      8.78 o
   3   3  27        4.62        4.47      5.11 o
   4   3  27       10.89       14.93      5.43 o
   5   3  27        3.22       -4.17      4.84 o
   6   3  27       18.43       21.07      6.66 o
  -6   4  27       12.24       17.00      4.69 o
  -5   4  27       35.88       29.61      9.27 o
  -4   4  27        0.72       -2.71      4.00 o
  -3   4  27        0.12       -3.25      4.06 o
  -2   4  27      184.38      203.36     14.43 o
  -1   4  27       84.09       87.09      9.95 o
   0   4  27       31.92       31.19      8.37 o
   1   4  27       61.79       75.26     14.23 o
   2   4  27        1.78       -1.65      4.01 o
   3   4  27        6.10        9.88      6.98 o
   4   4  27        6.10       11.48      6.10 o
   5   4  27        3.33        7.95      4.40 o
  -6   5  27        4.68        0.12      3.65 o
  -5   5  27       23.77       11.81     10.92 o
  -4   5  27       74.73       81.27      8.54 o
  -3   5  27       11.53       14.76      5.08 o
  -2   5  27       15.83       16.83      4.30 o
  -1   5  27       19.51       23.00      5.62 o
   0   5  27       21.98       18.83      5.05 o
   1   5  27        0.27        2.97      3.94 o
   2   5  27        2.22       -3.97      4.29 o
   3   5  27       23.83       20.02      4.87 o
   4   5  27        0.11       -4.19      4.19 o
  -5   6  27       11.25       12.69      5.37 o
  -4   6  27        5.41       -0.99      8.65 o
  -3   6  27        5.05       -0.42      7.70 o
  -2   6  27      105.00       93.00      8.91 o
  -1   6  27       41.55       33.66      5.68 o
   0   6  27        0.36       -4.42      5.91 o
   1   6  27        5.31        5.71      5.77 o
   2   6  27       31.44       28.00      5.34 o
   3   6  27        0.00       -3.61      3.61 o
  -4   7  27        8.18        5.16      3.22 o
  -3   7  27        8.36        8.51      4.48 o
  -2   7  27       15.11        7.98      5.08 o
  -1   7  27       12.67        6.87      8.74 o
   0   7  27        6.15        6.51      3.30 o
   1   7  27        3.55       12.15     10.77 o
   2   7  27        0.78       -4.74      4.74 o
  -1   8  27        2.87        4.20      3.16 o
   0   8  27       22.23       20.22      5.55 o
  -7   0  28        3.01        5.94      3.89 o
  -6   0  28        5.71        0.92      4.21 o
  -5   0  28        7.34        7.42      3.79 o
  -4   0  28        3.56       12.12      7.32 o
  -3   0  28       84.04       80.53     12.80 o
  -2   0  28       34.44       39.56     10.37 o
  -1   0  28       76.10       89.27     15.53 o
   0   0  28       88.59      114.52     15.46 o
   1   0  28       43.78       45.60     11.03 o
   2   0  28        8.21        8.98      6.28 o
   3   0  28        0.01       -0.98      4.32 o
   4   0  28       12.19       -5.31      5.72 o
   5   0  28        2.80        0.44      3.90 o
  -7   1  28        7.56        8.84      2.34 o
  -6   1  28        1.37        6.34      2.78 o
  -5   1  28       30.33       21.31      4.29 o
  -4   1  28        3.68        3.71      2.98 o
  -3   1  28        1.73        6.49      3.39 o
  -2   1  28        5.68        1.78      6.09 o
  -1   1  28      379.73      401.39     20.45 o
   0   1  28      396.52      460.56     21.37 o
   1   1  28      246.69      248.21     22.83 o
   2   1  28       24.12       31.37      8.80 o
   3   1  28        3.52        5.82      5.27 o
   4   1  28        0.00       -1.72      3.93 o
   5   1  28        0.04       -3.70      3.70 o
  -6   2  28        0.29        2.81      2.48 o
  -5   2  28        3.19        6.39      2.85 o
  -4   2  28        2.04       -0.94      4.31 o
  -3   2  28       23.52       12.19      4.37 o
  -2   2  28        0.86        1.31      4.90 o
  -1   2  28        0.23       -3.69      4.67 o
   0   2  28       37.11       51.47     11.61 o
   1   2  28       21.53       35.74     10.80 o
   2   2  28        6.63        6.94      5.43 o
   3   2  28       11.78        1.32      5.51 o
   4   2  28        0.07        2.59      5.47 o
   5   2  28        0.31       -3.21      4.86 o
  -6   3  28       19.29        8.81      3.06 o
  -5   3  28        0.00        4.49      3.57 o
  -4   3  28       54.59       61.59      7.96 o
  -3   3  28      176.81      204.39     22.85 o
  -2   3  28      181.29      227.37     14.93 o
  -1   3  28       94.27      110.28     10.73 o
   0   3  28        0.18       -3.92      3.92 o
   1   3  28       39.82       25.95      9.76 o
   2   3  28       14.57       17.95      7.88 o
   3   3  28      102.42      118.86     14.84 o
   4   3  28        0.07        0.20      5.06 o
   5   3  28        3.17        4.42      4.01 o
  -6   4  28       70.60       73.33      9.66 o
  -5   4  28        0.19        9.19      3.52 o
  -4   4  28       69.39       68.94      8.03 o
  -3   4  28        0.16        1.86      4.13 o
  -2   4  28       24.65       20.58      5.78 o
  -1   4  28       10.43        3.84      3.83 o
   0   4  28       13.97       19.70      5.26 o
   1   4  28       49.33       53.60      7.38 o
   2   4  28        0.11       -0.85      6.23 o
   3   4  28        0.66       -2.64      4.73 o
   4   4  28        0.25       -4.67      4.67 o
  -5   5  28       65.14       46.99     17.19 o
  -4   5  28        7.67       17.11      4.56 o
  -3   5  28      290.06      282.03     14.72 o
  -2   5  28      167.10      179.76     14.70 o
  -1   5  28        7.94       12.16      4.10 o
   0   5  28        0.17       -1.06      5.21 o
   1   5  28       12.54       11.68      4.06 o
   2   5  28        2.80        0.92     11.17 o
   3   5  28        1.07        2.97      5.13 o
  -4   6  28       11.26       15.20      4.65 o
  -3   6  28        0.32        0.10      2.67 o
  -2   6  28        0.41       -3.00      3.00 o
  -1   6  28       20.59       31.31      5.76 o
   0   6  28        0.08       -0.58      3.18 o
   1   6  28       17.25       28.02      5.19 o
   2   6  28       37.99       33.16      5.22 o
  -2   7  28        4.60        6.45      4.82 o
  -1   7  28       14.14       11.39      4.56 o
   0   7  28        7.84       -0.53      3.69 o
   1   7  28       15.63       20.70      5.35 o
  -6   1  29        8.33        2.47      2.51 o
  -5   1  29       15.18       11.55      3.29 o
  -4   1  29        3.80        3.12      2.65 o
  -3   1  29       26.92       19.44      5.62 o
  -2   1  29        0.20        1.63      3.97 o
  -1   1  29        1.18        0.59      5.99 o
   0   1  29        7.84       10.31      4.36 o
   1   1  29       14.16       14.16      5.97 o
   2   1  29        8.43       -3.97      5.71 o
   3   1  29        5.27        7.87      7.09 o
   4   1  29        4.72       10.68      4.76 o
   5   1  29       21.42       28.57      6.56 o
  -6   2  29        3.50        0.84      2.54 o
  -5   2  29       14.44       11.37      3.31 o
  -4   2  29       27.14       35.28      6.28 o
  -3   2  29       58.81       64.86      7.89 o
  -2   2  29        5.40        0.37      4.13 o
  -1   2  29      121.98      149.86     17.95 o
   0   2  29       56.91       46.67     10.90 o
   1   2  29        1.42        7.22      6.48 o
   2   2  29       26.83       18.58      6.29 o
   3   2  29       59.72       66.75     10.61 o
   4   2  29       13.28       18.47      6.78 o
  -5   3  29        0.01        4.94      3.40 o
  -4   3  29      106.32      124.44     10.61 o
  -3   3  29       56.67       47.65     11.67 o
  -2   3  29       42.78       50.16      8.28 o
  -1   3  29      154.86      168.38     11.96 o
   0   3  29       18.77       11.44      4.32 o
   1   3  29       75.01       82.01     13.05 o
   2   3  29        1.62       12.69      7.05 o
   3   3  29        3.03        0.19      4.05 o
   4   3  29       70.76       59.22      9.23 o
  -5   4  29       12.79       13.80      4.88 o
  -4   4  29       36.49       34.64      5.63 o
  -3   4  29      135.61      152.15     10.99 o
  -2   4  29       14.32       11.87      4.07 o
  -1   4  29       13.08        7.58      3.63 o
   0   4  29        3.11        4.06      8.34 o
   1   4  29        7.03        3.08      6.59 o
   2   4  29       11.19       14.32      6.23 o
   3   4  29        6.97        7.92      4.34 o
  -4   5  29        0.54       -2.66      2.66 o
  -3   5  29       17.57       13.55      3.83 o
  -2   5  29       22.92       27.35      9.16 o
  -1   5  29        0.05        2.99      3.41 o
   0   5  29        0.26       -1.10      5.75 o
   1   5  29       46.21       35.89      5.57 o
   2   5  29        4.18        3.79      2.46 o
  -3   6  29        9.62       13.27      4.77 o
  -2   6  29        0.37        6.19      3.63 o
  -1   6  29       16.96       10.86      7.04 o
   0   6  29       14.75       11.01      3.64 o
   1   6  29       13.43        5.04      2.62 o
  -5   0  30       32.27       27.12      7.08 o
  -4   0  30       12.85       12.40      6.25 o
  -3   0  30       85.54       84.03     11.88 o
  -2   0  30        0.00       -1.93      5.79 o
  -1   0  30        0.11       -0.48      6.05 o
   0   0  30       48.52       56.18     10.07 o
   1   0  30       29.30       31.82      7.34 o
   2   0  30       11.55       12.48      4.92 o
   3   0  30       72.79       90.47     11.49 o
  -5   1  30        0.01        3.38      3.13 o
  -4   1  30        4.74        1.28      7.14 o
  -3   1  30        3.25        5.98      4.03 o
  -2   1  30        3.15       15.43      7.24 o
  -1   1  30        4.71        6.15      6.35 o
   0   1  30       10.87       10.63      5.63 o
   1   1  30        3.25        2.32      5.07 o
   2   1  30       32.42       28.99     10.89 o
   3   1  30       27.51       22.05      4.06 o
   4   1  30       72.12       72.20      9.25 o
  -5   2  30        0.09        1.17      3.95 o
  -4   2  30       19.84        5.92      3.97 o
  -3   2  30       53.53       47.16     11.95 o
  -2   2  30        1.64       -6.18      6.18 o
  -1   2  30       11.07       16.42      7.05 o
   0   2  30       13.56       20.21      6.47 o
   1   2  30        0.41        0.95      4.65 o
   2   2  30       87.53       84.32     11.72 o
   3   2  30       14.31       17.09      4.90 o
  -4   3  30        8.77        1.86      5.03 o
  -3   3  30       18.52       12.56      5.46 o
  -2   3  30        4.30        7.23      6.48 o
  -1   3  30        3.30        2.56      3.19 o
   0   3  30       30.63       43.52      9.91 o
   1   3  30       10.85       27.02      7.87 o
   2   3  30        0.83       -5.37      5.37 o
   3   3  30        1.80       -0.93      3.91 o
  -4   4  30        0.23        7.33      3.29 o
  -3   4  30       30.43       31.53     15.05 o
  -2   4  30        9.75        5.83      3.17 o
  -1   4  30       86.09       83.44      7.85 o
   0   4  30       13.95       16.48      3.98 o
   1   4  30        0.25       -1.24      4.40 o
   2   4  30        6.32        5.08      4.38 o
  -2   5  30        1.82       -2.00      9.33 o
  -1   5  30        1.34        2.95      4.13 o
   0   5  30        6.25        8.98      3.06 o
   1   5  30        6.41        1.76      3.69 o
  -4   1  31        2.81        2.23      3.20 o
  -3   1  31        3.42        7.44      3.72 o
  -2   1  31        0.38        5.85      3.34 o
  -1   1  31       10.17       13.19      5.05 o
   0   1  31       18.37       14.33      5.92 o
   1   1  31       12.72       14.82      6.83 o
   2   1  31       35.32       25.55      4.42 o
  -4   2  31       26.21       19.09      6.28 o
  -3   2  31       20.56       19.30      6.74 o
  -2   2  31        4.99        0.73      4.36 o
  -1   2  31       20.85        9.14      5.50 o
   0   2  31        0.19        0.02      3.70 o
   1   2  31        0.39        4.58      3.84 o
   2   2  31       17.33       15.91      5.40 o
  -3   3  31        0.20       -3.05      3.59 o
  -2   3  31       11.00        6.05      4.39 o
  -1   3  31        0.01        4.84      4.28 o
   0   3  31        1.00       -3.71      3.71 o
   1   3  31        8.26       -3.24      4.40 o
   2   3  31        2.74        3.12      4.69 o
  -2   4  31        8.06       10.47      4.57 o
  -1   4  31        3.13        6.18      4.96 o
   0   4  31        0.17        5.85      4.39 o
   1   4  31       15.21       10.43      4.86 o
  -2   1  32       87.56       65.79      9.38 o
  -1   1  32       17.39        5.89      3.90 o
   0   1  32        1.28        6.47      4.36 o
  -2   2  32        5.97        0.40      3.31 o
  -1   2  32        1.34        3.41      3.70 o
   0   2  32        0.76       -4.05      4.05 o
 
